# Supplementary material for: Macromolecule conformational shaping for extreme mechanical programming of polymorphic hydrogel fibers
Source: Nat Commun. 2022 Jun 11;13:3369. doi: 10.1038/s41467-022-31047-3 (PMC9188594; doi:10.1038/s41467-022-31047-3)
Supplement: Supplementary file 14 — Source Data [file 41467_2022_31047_MOESM14_ESM.xlsx]

## Sheet: Figure 1b
	mimimum	maximum
strength （kPa）	1210	47000
Elongation ratio (%)	105	2530
Toughness (MJ m-3）	1.7	17.8
Elastic modulus (kPa)	240	2050000

## Sheet: Figure 1c
	Measured hydrogel samples of pH
phase separation	3.1
rigid and not strechbale	3.95, 4.10
stretchable and anelastic	4.50, 5.12, 5.41
strechable and fast resilient	6.35, 9.14, 12.38
ultrastrechable and plasctic	13.34
stretchable and plastic	13.62, 13.81, 13.97

## Sheet: Figure 2d
	pH 3.95		pH 5.12		pH 6.35		pH 9.14		pH 12.38		pH 13.34		pH 13.97
strain (%)	Stress (kPa)	strain (%)	Stress (kPa)	strain (%)	Stress (kPa)	strain (%)	Stress (kPa)	strain (%)	Stress (kPa)	strain (%)	Stress (kPa)	strain (%)	Stress (kPa)
0	-86.25	0	0	0	-2.95014	0	-5.76	0	3.06108	0	-5.57403	0	-7.875
0	-86.25	0	0	0	-3.0784	0	0	0	2.15275	0	-5.0587	0	-7.875
0	-172.5	0	0	0	-2.6936	0	-5.76	0	1.31278	0	-4.55267	0	-7.875
0	-86.25	0	0	0	-1.79574	0	-5.76	0	0.54114	0	-4.05594	0	-7.875
0	-86.25	0	-10	0	1.5392	0	5.76	0	-0.16215	0	-3.5685	0	0
0	0	0	0	0	3.0784	0	5.76	0	-0.79709	0	-3.09036	0	0
0	-86.25	0	0	0	2.3088	0	5.76	0	-1.36369	0	-2.62152	0	0
0	-86.25	0	0	0	1.02613	0	0	0	-1.86194	0	-2.16197	0	0
0	-86.25	0	-10	0	1.02613	0	5.76	0	-2.29185	0	-1.71172	0	0
0	-86.25	0	0	0	1.79574	0.0125	16.56	0	-2.65342	0	-1.27076	0	0
0	0	0	0	0.0125	1.02613	0.0125	0	0	-2.94664	0	-0.8391	0	0
0	0	0	0	0.0125	1.02613	0.0125	0	0	-3.50281	0	-0.2933	0	0
0	0	0	-10	0.0125	0.83373	0.025	0	0	-3.8672	0	-0.78182	0	0
0	0	0	-10	0.0125	4.26487	0.025	5.76	0	-3.51048	0	-0.92435	0	0
0	0	0	0	0.0125	6.99054	0.025	5.76	0	-3.35634	0	-0.22739	0	0
0	0	0	0	0.0125	7.21501	0.025	5.76	0	-2.8728	0	0.80379	0	0
0	86.25	0	0	0.0375	4.93827	0.025	0	0	-1.80073	0	1.44714	0	0
0.0125	172.5	0	0	0.05	2.46914	0.025	0	0	-1.40278	0	2.28009	0	0
0.0125	258.75	0.0125	0	0.0625	-0.1924	0.025	5.76	0	-1.62932	0	2.89075	0.0125	4.2
0.025	516.35	0.0125	0	0.0875	-0.51307	0.0375	10.8	0	-0.90894	0	2.70167	0.025	12.075
0.025	775.1	0.0125	0	0.1	-0.51307	0.0375	0	0.0125	0.17944	0.0125	1.59856	0.05	28.35
0.05	1205.2	0.0125	0	0.1125	-0.70547	0.05	5.76	0.0125	-0.59153	0.025	1.85224	0.0875	44.1
0.075	2065.4	0.025	10	0.125	2.7898	0.0625	5.76	0.025	-0.3518	0.05	2.02223	0.1125	56.175
0.1125	3098.1	0.0375	28.75	0.1375	7.15087	0.075	5.76	0.0375	0.65626	0.0875	2.30075	0.1375	64.05
0.1375	4044.55	0.0625	67.5	0.1625	10.8706	0.0875	5.76	0.0625	0.33191	0.125	3.04557	0.15	68.25
0.175	4905.9	0.1125	86.25	0.2	8.36941	0.1125	10.8	0.1125	-0.02361	0.15	2.25969	0.1875	80.325
0.2	5766.1	0.15	76.25	0.25	5.77201	0.15	10.8	0.15	0.18543	0.1875	1.34436	0.225	92.4
0.2375	6798.8	0.175	86.25	0.275	3.367	0.1875	0	0.175	-0.63157	0.2375	1.5086	0.2625	104.475
0.275	7917.75	0.225	123.75	0.3125	2.2126	0.225	0	0.2125	-1.29993	0.275	1.16731	0.3	112.35
0.3125	8779.1	0.275	123.75	0.3625	4.84207	0.25	10.8	0.2625	-0.69462	0.3125	1.4032	0.3375	120.225
0.35	9553.05	0.325	115	0.4125	6.89434	0.3	10.8	0.3	-1.77364	0.35	2.08709	0.3875	132.3
0.4	10672	0.375	143.75	0.45	1.443	0.35	-5.76	0.3375	-2.39766	0.4	1.14691	0.425	140.7
0.4375	11704.7	0.425	162.5	0.5	1.76367	0.3875	5.76	0.3875	-2.25789	0.45	1.54521	0.4625	148.575
0.4875	12566	0.4875	181.25	0.55	3.30287	0.4375	16.56	0.4375	-3.13531	0.5	1.11945	0.5125	160.65
0.5375	13598.8	0.5375	191.25	0.6	1.89194	0.4875	0	0.475	-2.31423	0.55	1.86662	0.5625	168.525
0.5875	14631.5	0.6	181.25	0.6625	5.19481	0.525	5.76	0.525	-1.69405	0.6	2.21706	0.6	176.925
0.6375	15319.1	0.65	230	0.7125	2.7898	0.5875	16.56	0.5625	-1.01562	0.65	1.59333	0.65	184.8
0.6875	16266.8	0.7125	230	0.7625	1.31473	0.6375	0	0.6125	-1.18582	0.7	2.57274	0.7	196.875
0.7375	17213.2	0.775	248.75	0.8125	5.09861	0.7	10.8	0.6625	-1.16257	0.75	1.90716	0.75	204.75
0.8	18073.4	0.825	258.75	0.875	6.76607	0.75	0	0.7125	0.59777	0.8	1.62393	0.8125	212.625
0.85	19106.1	0.875	248.75	0.9375	7.27914	0.8	0	0.7625	0.50044	0.8625	0.88382	0.8625	221.025
0.9125	19967.5	0.9375	286.25	0.9875	6.63781	0.8625	10.8	0.825	0.17201	0.925	2.48382	0.925	233.1
0.975	20913.9	1	277.5	1.05	2.53327	0.9125	5.76	0.875	0.24105	0.9875	2.04184	0.975	240.975
1.0375	21860.3	1.05	306.25	1.1	0.64133	0.975	10.8	0.9375	1.35531	1.0375	2.52043	1.0375	248.85
1.1	22721.7	1.1125	306.25	1.1625	3.81594	1.0375	0	1	0.69174	1.1	3.02909	1.1	260.925
1.1625	23495.7	1.1625	315	1.225	6.89434	1.0875	-5.76	1.05	1.51713	1.1625	1.96182	1.15	269.325
1.225	24270.8	1.225	343.75	1.275	7.34327	1.15	10.8	1.1125	1.52121	1.225	2.86146	1.2125	277.2
1.2875	25217.2	1.2875	325	1.3375	8.97868	1.2	5.76	1.175	0.75095	1.2875	4.21536	1.275	285.075
1.35	26077.4	1.35	343.75	1.4	8.81834	1.2625	16.56	1.2375	1.41453	1.35	4.45387	1.3375	292.95
1.4125	27196.3	1.4125	343.75	1.4625	8.88248	1.325	-5.76	1.3	1.73097	1.4125	4.99653	1.4	301.35
1.475	28057.7	1.475	343.75	1.525	8.72214	1.375	5.76	1.3625	1.23713	1.475	5.17254	1.45	305.025
1.5375	28917.9	1.5375	343.75	1.5875	9.84448	1.45	16.56	1.425	1.50442	1.5375	4.34142	1.5125	313.425
1.6125	29691.8	1.5875	343.75	1.65	6.41334	1.5125	10.8	1.4875	1.91796	1.6	5.39614	1.5625	321.3
1.675	30639.5	1.6625	353.75	1.7125	7.08674	1.575	10.8	1.55	1.13212	1.675	5.09147	1.6375	329.175
1.7375	31499.7	1.7125	343.75	1.775	7.53567	1.6375	-5.76	1.6125	2.87688	1.7375	6.38993	1.7	337.575
1.8125	32274.8	1.775	363.75	1.8375	8.27321	1.7	10.8	1.675	2.10183	1.8	5.68565	1.7625	345.45
1.875	32877.3	1.825	353.75	1.9125	6.99054	1.7625	10.8	1.7375	2.89006	1.875	5.96496	1.825	349.65
1.9375	33565.1	1.8875	382.5	1.975	6.50954	1.8375	16.56	1.8125	2.31639	1.9375	5.53135	1.8875	357.525
2	33995.2	1.95	392.5	2.0375	6.31714	1.9	-5.76	1.875	3.44624	2	5.9307	1.95	369.6
2.0625	34511.5	2.0125	401.25	2.1	6.41334	1.9625	10.8	1.9375	3.30479	2.075	6.63681	2.025	377.475
2.125	35200.3	2.0875	411.25	2.1625	8.81834	2.025	0	2.0125	3.79145	2.1375	7.29193	2.0875	385.35
2.1875	35802.9	2.15	411.25	2.2375	7.18294	2.0875	22.32	2.075	4.11508	2.2	7.53828	2.15	389.55
2.25	36578.1	2.225	450	2.3	8.30527	2.15	5.76	2.1375	3.94775	2.2625	7.04191	2.2125	397.425
2.3125	37094.4	2.2875	430	2.3625	6.66987	2.225	10.8	2.2	4.30375	2.3375	7.18313	2.275	405.825
2.3875	37868.3	2.3625	458.75	2.425	9.07488	2.2875	10.8	2.2625	4.65375	2.4	7.56496	2.35	413.7
2.45	38384.7	2.425	450	2.4875	8.20907	2.3625	16.56	2.325	4.20666	2.4625	8.59928	2.4	417.9
2.5125	39159.8	2.4875	450	2.5625	10.8706	2.425	16.56	2.4	3.87799	2.525	10.5505	2.475	425.775
2.5875	39762.4	2.55	430	2.625	10.2613	2.4875	5.76	2.4625	4.0645	2.5875	11.5901	2.5375	429.975
2.6625	40365	2.625	458.75	2.6875	10.4217	2.5625	5.76	2.5375	5.17157	2.6625	11.5704	2.6	437.85
2.725	41052.7	2.6875	450	2.7625	8.88248	2.625	5.76	2.6	4.55235	2.725	10.9852	2.675	445.725
2.8	41655.3	2.75	458.75	2.825	9.97274	2.7	10.8	2.675	5.14568	2.7875	10.5437	2.7375	453.6
2.8625	42257.9	2.8125	450	2.9	8.40148	2.7625	16.56	2.7375	4.68828	2.85	11.049	2.8125	465.675
2.9375	42860.5	2.875	477.5	2.9625	11.3195	2.8375	10.8	2.8125	5.58966	2.925	11.9748	2.875	474.075
3	43290.6	2.95	468.75	3.0375	11.6402	2.9	0	2.875	5.71312	2.9875	12.3859	2.9375	477.75
3.075	43806.9	3.025	497.5	3.1	11.8968	2.975	5.76	2.95	7.42119	3.05	12.2614	3.0125	486.15
3.15	44237.1	3.0875	487.5	3.1625	11.1271	3.0375	5.76	3.0125	7.2927	3.1125	11.9894	3.075	489.825
3.2125	44839.7	3.1625	497.5	3.2375	11.1271	3.1125	22.32	3.0875	7.8201	3.1875	12.5687	3.15	498.225
3.2875	45269.8	3.225	477.5	3.3	12.3457	3.175	10.8	3.15	7.53123	3.25	13.4218	3.2125	501.9
3.35	45786.1	3.2875	497.5	3.375	12.7625	3.25	16.56	3.2125	8.70303	3.325	14.2539	3.2875	510.3
3.425	46217.3	3.35	497.5	3.45	12.0892	3.3125	5.76	3.2875	8.64765	3.3875	14.2652	3.35	518.175
3.4875	46647.4	3.4125	497.5	3.5125	9.81241	3.3875	16.56	3.35	9.36924	3.45	13.3203	3.4125	521.85
3.5625	46991.3	3.4875	506.25	3.5875	10.5499	3.45	5.76	3.425	9.15324	3.525	12.8718	3.4875	530.25
3.625	47421.4	3.55	497.5	3.65	11.993	3.5125	16.56	3.4875	8.88474	3.5875	12.8804	3.5625	538.125
3.6875	47680.2	3.625	526.25	3.7125	14.1414	3.575	0	3.5625	8.94995	3.65	13.8331	3.625	542.325
3.75	48024	3.6875	516.25	3.7875	12.1533	3.6375	22.32	3.6375	9.04273	3.725	15.1735	3.7	550.2
3.8125	48369	3.7625	535	3.85	13.1794	3.7	5.76	3.7	8.61457	3.7875	15.4067	3.7625	554.4
3.8875	48626.6	3.825	526.25	3.9125	11.6402	3.775	16.56	3.7625	9.34167	3.85	14.8698	3.8375	558.075
3.95	49056.7	3.9	535	3.975	14.911	3.8375	0	3.825	9.73003	3.9125	14.6786	3.9	562.275
4.0125	49315.4	3.975	545	4.05	13.5321	3.9	22.32	3.9	10.1076	3.975	14.2861	3.9625	566.475
4.075	49745.6	4.0375	535	4.1125	12.8588	3.975	10.8	3.9625	9.94507	4.05	14.2278	4.0375	574.35
4.15	50004.3	4.1125	526.25	4.175	9.10694	4.0375	22.32	4.025	9.42462	4.1	15.0602	4.1	578.55
4.225	50434.4	4.1875	535	4.2375	13.5321	4.1	10.8	4.0875	9.60753	4.175	16.0166	4.175	582.225
4.2875	50778.2	4.25	535	4.3	14.3659	4.175	10.8	4.1625	10.3699	4.2375	15.9839	4.2375	590.625
4.3625	51208.3	4.3125	555	4.3625	17.2519	4.2375	16.56	4.225	11.5764	4.3125	16.099	4.3125	594.3
4.4375	51467.1	4.3875	545	4.4375	14.5262	4.3	16.56	4.3	11.8598	4.375	16.6356	4.375	598.5
4.5	51810.9	4.45	545	4.5	15.1355	4.375	16.56	4.375	11.7711	4.45	17.6451	4.45	602.175
4.575	52069.7	4.525	545	4.5625	13.5001	4.4375	10.8	4.45	11.2334	4.5125	18.55	4.5125	606.375
4.6375	52327.3	4.5875	563.75	4.625	16.2578	4.5	22.32	4.5125	12.193	4.5875	19.3502	4.5875	610.575
4.7	52499.8	4.6625	563.75	4.7	16.2578	4.5625	10.8	4.575	12.1384	4.65	18.2924	4.65	614.25
4.775	52757.4	4.7375	583.75	4.7625	15.8089	4.625	16.56	4.6375	12.9	4.7125	18.4919	4.725	618.45
4.8375	52929.9	4.8	563.75	4.825	16.9312	4.7	5.76	4.7125	12.0962	4.775	18.4179	4.7875	618.45
4.9125	53188.7	4.8625	573.75	4.9	17.6046	4.7625	22.32	4.775	12.8865	4.85	19.249	4.85	622.65
4.975	53273.8	4.925	563.75	4.9625	17.316	4.825	10.8	4.85	12.0732	4.9125	20.071	4.9125	626.325
5.0375	53618.8	5	573.75	5.025	15.6165	4.9	22.32	4.9125	13.3449	4.9875	19.9695	4.9875	630.525
5.1125	53790.1	5.0625	555	5.1	16.835	4.975	0	4.975	12.9937	5.05	19.8589	5.05	630.525
5.175	53962.6	5.125	573.75	5.1625	16.6426	5.0375	22.32	5.0375	13.5834	5.125	18.2777	5.1125	634.725
5.2375	54048.8	5.1875	563.75	5.2375	19.8814	5.1125	16.56	5.1125	13.5067	5.1875	18.9886	5.1875	638.4
5.3125	54221.3	5.25	592.5	5.3125	17.0916	5.175	27.36	5.175	13.8057	5.2625	18.8936	5.2625	642.6
5.3625	54221.3	5.325	573.75	5.375	15.6486	5.25	5.76	5.2375	14.0389	5.325	19.1716	5.325	646.8
5.4375	54392.7	5.3875	592.5	5.4375	14.5262	5.3125	22.32	5.3125	13.7546	5.3875	19.1821	5.4	650.475
5.5	54478.9	5.4625	573.75	5.5125	18.5666	5.375	5.76	5.375	13.8788	5.45	20.134	5.4625	650.475
5.5625	54651.4	5.5375	602.5	5.575	18.3101	5.4375	27.36	5.4375	14.4889	5.525	20.0543	5.525	654.675
5.625	54737.7	5.6	592.5	5.6375	19.3362	5.5125	5.76	5.5	15.298	5.5875	21.0148	5.5875	654.675
5.6875	54737.7	5.675	612.5	5.7125	16.0654	5.575	22.32	5.5625	16.4326	5.65	21.4307	5.6625	658.875
5.75	54909.1	5.7375	592.5	5.775	17.9574	5.65	0	5.625	16.0622	5.7125	22.0714	5.725	662.55
5.8125	54995.3	5.8125	612.5	5.8375	17.3481	5.7125	22.32	5.7	15.9596	5.775	22.074	5.7875	666.75
5.8875	55340.3	5.875	602.5	5.9125	19.3683	5.7875	10.8	5.7625	16.348	5.85	22.2898	5.85	666.75
5.95	55425.4	5.95	621.25	5.975	15.6165	5.85	27.36	5.825	17.2273	5.9125	22.102	5.925	670.95
6.025	55597.9	6.0125	612.5	6.0375	20.17	5.925	10.8	5.9	16.7671	5.9875	23.0566	5.9875	674.625
6.0875	55684.2	6.0875	621.25	6.1125	21.2602	5.9875	22.32	5.975	16.2516	6.05	24.2182	6.05	678.825
6.1625	55941.8	6.15	592.5	6.175	24.2424	6.05	16.56	6.0375	16.1745	6.125	24.9793	6.125	678.825
6.225	56114.2	6.2125	621.25	6.25	18.6949	6.1125	27.36	6.1125	16.4777	6.1875	24.7622	6.1875	682.5
6.2875	56286.8	6.2875	602.5	6.3125	18.1818	6.1875	22.32	6.175	16.4113	6.2625	25.2813	6.2625	682.5
6.3625	56286.8	6.35	631.25	6.375	17.0595	6.25	16.56	6.25	16.4216	6.325	23.8479	6.3125	686.7
6.425	56458.1	6.425	602.5	6.45	22.7674	6.325	16.56	6.3	16.4918	6.4	24.5823	6.3875	686.7
6.4875	56630.6	6.4875	631.25	6.5125	23.537	6.3875	22.32	6.375	16.0759	6.4625	24.1944	6.45	690.9
6.5625	56803.1	6.5625	631.25	6.575	22.7032	6.45	33.12	6.4375	17.2746	6.5375	25.1113	6.5125	694.575
6.625	56889.3	6.6125	631.25	6.65	19.0156	6.525	16.56	6.5	17.1959	6.6	24.2562	6.575	694.575
6.7	57146.9	6.6875	612.5	6.7125	20.9075	6.6	16.56	6.5625	17.6706	6.675	24.2784	6.65	698.775
6.7625	57233.2	6.7375	602.5	6.7875	24.05	6.6625	5.76	6.6375	17.025	6.7375	24.5072	6.7125	702.975
6.8375	57319.4	6.8	631.25	6.85	22.7674	6.725	22.32	6.7	17.8701	6.8125	24.2719	6.7875	706.65
6.9	57405.7	6.8625	612.5	6.925	19.3683	6.7875	22.32	6.7625	18.356	6.875	25.4521	6.85	706.65
6.975	57491.9	6.925	631.25	6.9875	17.7329	6.8625	27.36	6.8375	19.6488	6.9375	25.1158	6.9125	706.65
7.0375	57491.9	6.9875	612.5	7.0625	19.8814	6.925	10.8	6.9	20.0533	7	25.0915	6.9875	710.85
7.1	57491.9	7.0625	641.25	7.125	21.4847	6.9875	27.36	6.975	19.5911	7.075	24.7808	7.05	710.85
7.1625	57577.1	7.1375	641.25	7.1875	23.7935	7.05	16.56	7.0375	19.8145	7.1375	24.9325	7.1125	715.05
7.2375	57663.3	7.2	650	7.25	19.3683	7.1125	38.88	7.1	20.4426	7.2	24.5179	7.1875	715.05
7.3	57749.6	7.275	631.25	7.325	19.4645	7.1875	16.56	7.1625	20.6181	7.275	26.142	7.25	718.725
7.3625	57749.6	7.3375	650	7.3875	20.7472	7.25	27.36	7.2375	20.3628	7.3375	26.6499	7.3125	722.925
7.425	57922.1	7.4125	641.25	7.45	24.2424	7.325	5.76	7.2875	20.3908	7.4	26.9559	7.3875	722.925
7.5	58008.3	7.475	650	7.5125	20.4906	7.3875	22.32	7.3625	21.2124	7.4625	27.1141	7.45	727.125
7.5625	58093.4	7.5375	641.25	7.5875	20.7472	7.4625	22.32	7.425	21.2368	7.5375	27.5906	7.5125	727.125
7.6375	58265.9	7.6125	660	7.65	18.9194	7.525	27.36	7.5	21.3023	7.6	28.0514	7.5875	730.8
7.7125	58438.4	7.675	650	7.7125	24.4669	7.5875	10.8	7.5625	21.2848	7.675	28.4756	7.6625	735
7.775	58524.7	7.7375	660	7.7875	25.461	7.65	27.36	7.6375	21.7355	7.7375	29.4197	7.725	735
7.85	58524.7	7.8125	650	7.85	27.1926	7.725	22.32	7.7	22.125	7.8	29.5907	7.8	739.2
7.9125	58438.4	7.875	668.75	7.925	21.5488	7.7875	27.36	7.775	22.4535	7.8625	29.7345	7.8625	739.2
7.975	58352.2	7.95	668.75	7.9875	24.6272	7.85	22.32	7.8375	21.9296	7.9375	30.0528	7.925	739.2
8.0375	58179.7	8.0125	668.75	8.05	23.6973	7.9125	22.32	7.9125	21.3339	8	30.2116	7.9875	742.875
8.1125	58265.9	8.0875	668.75	8.125	26.3588	7.9875	27.36	7.975	21.6228	8.0625	30.7673	8.0625	742.875
8.175	58179.7	8.15	678.75	8.2	22.9277	8.05	22.32	8.0375	21.98	8.125	31.1426	8.1125	742.875
8.25	58179.7	8.2125	678.75	8.2625	24.8838	8.1125	27.36	8.1	22.9348	8.2	32.4201	8.1875	747.075
8.3125	30036.8	8.275	668.75	8.325	24.6272	8.1875	16.56	8.175	22.0008	8.2625	31.4452	8.25	747.075
		8.3375	668.75	8.4	28.7959	8.2625	22.32	8.2375	22.7536	8.3375	31.4237	8.325	751.275
		8.4	650	8.4625	27.9942	8.325	22.32	8.3125	22.814	8.4	31.0445	8.3875	751.275
		8.4625	668.75	8.5375	27.5774	8.4	27.36	8.375	24.0127	8.475	30.9391	8.45	754.95
		8.525	660	8.6	25.012	8.4625	16.56	8.45	22.978	8.5375	31.4444	8.525	759.15
		8.5875	678.75	8.6625	24.9158	8.525	27.36	8.5125	23.7739	8.6125	31.9078	8.5875	762.825
		8.65	650	8.7375	24.2424	8.5875	16.56	8.575	23.7343	8.675	31.1716	8.6625	762.825
		8.7125	688.75	8.8	23.5049	8.65	33.12	8.65	25.2218	8.75	30.5923	8.725	767.025
		8.7875	688.75	8.8625	25.461	8.7125	22.32	8.7125	25.0576	8.8125	30.8557	8.7875	767.025
		8.8625	697.5	8.925	25.7816	8.775	33.12	8.7875	25.6294	8.8875	31.2158	8.85	767.025
		8.9375	678.75	9	26.936	8.85	16.56	8.85	25.0018	8.95	32.6803	8.9125	767.025
		9	688.75	9.0625	23.4087	8.9125	33.12	8.9125	26.3754	9.0125	32.5998	8.9875	771.225
		9.0625	688.75	9.125	25.8778	8.9875	16.56	8.975	25.7142	9.075	32.6134	9.05	771.225
		9.1375	707.5	9.1875	26.7436	9.05	33.12	9.05	26.7072	9.1375	32.0294	9.1125	774.9
		9.2125	688.75	9.2625	31.0726	9.125	16.56	9.1125	25.9549	9.2125	32.8056	9.1875	774.9
		9.275	688.75	9.325	28.7318	9.1875	27.36	9.1875	26.6171	9.275	34.0819	9.25	779.1
		9.3375	688.75	9.4	30.9123	9.25	16.56	9.25	26.0249	9.3375	35.1332	9.3125	779.1
		9.4	697.5	9.4625	27.9942	9.3125	27.36	9.325	26.7425	9.4125	36.3174	9.3875	783.3
		9.475	697.5	9.525	31.3933	9.3875	22.32	9.3875	26.3241	9.475	36.3623	9.45	783.3
		9.5375	697.5	9.6	28.6676	9.45	22.32	9.4625	26.6693	9.5375	35.5116	9.5125	786.975
		9.6125	717.5	9.6625	30.2389	9.5125	33.12	9.525	26.4577	9.6	35.1455	9.5875	786.975
		9.675	717.5	9.7375	26.1344	9.575	22.32	9.6	27.2579	9.6625	35.5378	9.65	786.975
		9.75	717.5	9.8	30.5916	9.65	33.12	9.6625	27.3746	9.7375	36.3307	9.7125	791.175
		9.8125	707.5	9.8625	29.3731	9.7125	16.56	9.725	26.9815	9.8	36.7243	9.775	791.175
		9.8875	717.5	9.9375	30.0786	9.775	33.12	9.8	26.7926	9.8625	36.7185	9.85	795.375
		9.9375	707.5	10	26.904	9.85	27.36	9.8625	27.8884	9.925	35.673	9.9125	795.375
		10.0125	717.5	10.0625	30.8161	9.9125	33.12	9.925	28.5927	10	35.0401	9.9875	799.05
		10.0625	697.5	10.1375	31.9064	9.9875	16.56	10	28.0674	10.075	35.6437	10.05	799.05
		10.125	717.5	10.2	35.8185	10.05	33.12	10.0625	27.7019	10.1375	36.2564	10.125	803.25
		10.1875	697.5	10.275	33.6059	10.1125	16.56	10.125	27.3528	10.2	37.1189	10.1875	803.25
		10.25	717.5	10.3375	29.5976	10.175	33.12	10.1875	28.2333	10.275	36.4986	10.2625	807.45
		10.325	707.5	10.4	26.936	10.2375	16.56	10.2625	28.3201	10.3375	35.514	10.325	807.45
		10.3875	736.25	10.4625	29.4372	10.3	33.12	10.325	28.4513	10.4	35.0218	10.4	807.45
		10.4625	717.5	10.5375	33.7342	10.3625	22.32	10.3875	28.3206	10.4625	36.3603	10.4625	811.125
		10.525	726.25	10.6	33.638	10.425	38.88	10.45	29.4996	10.5375	38.1098	10.5375	811.125
		10.6	726.25	10.6625	33.4776	10.5	27.36	10.525	29.6283	10.6	39.9967	10.6	811.125
		10.6625	736.25	10.725	29.9824	10.5625	33.12	10.5875	30.0742	10.6625	40.087	10.6625	811.125
		10.7375	726.25	10.8	32.5477	10.6375	27.36	10.65	29.3651	10.725	39.737	10.725	815.325
		10.8125	746.25	10.8625	31.4895	10.7	27.36	10.7125	30.0867	10.7875	38.8868	10.8	815.325
		10.875	726.25	10.925	33.9586	10.775	33.12	10.7875	30.3892	10.8625	39.3257	10.8625	815.325
		10.9375	736.25	10.9875	30.0465	10.8375	27.36	10.85	31.3978	10.925	40.9183	10.925	819.525
		11.0125	736.25	11.05	34.0548	10.9	33.12	10.925	30.7306	11	41.9506	11	819.525
		11.075	746.25	11.125	33.7662	10.9625	27.36	11	31.4618	11.0625	41.6224	11.0625	823.2
		11.15	736.25	11.1875	36.8446	11.0375	27.36	11.0625	31.4546	11.125	41.2902	11.1375	823.2
		11.2125	746.25	11.25	30.8482	11.1	22.32	11.1375	32.6084	11.1875	40.9149	11.2	827.4
		11.2875	746.25	11.325	32.3232	11.1625	33.12	11.2	33.0927	11.2625	41.3203	11.275	823.2
		11.3625	746.25	11.3875	31.3612	11.2375	27.36	11.2625	32.5794	11.325	41.6433	11.3375	827.4
		11.425	746.25	11.4625	35.113	11.3	33.12	11.3375	31.2726	11.3875	42.7744	11.4	827.4
		11.5	755	11.525	34.119	11.3625	16.56	11.4	32.092	11.45	41.5314	11.4625	827.4
		11.5625	755	11.5875	33.5097	11.4375	38.88	11.4625	33.1408	11.525	40.735	11.525	827.4
		11.625	755	11.6625	31.9705	11.5	22.32	11.525	33.7049	11.5875	39.9884	11.5875	827.4
		11.6875	746.25	11.725	36.4278	11.575	43.92	11.5875	32.9462	11.6625	40.6479	11.6625	831.6
		11.75	736.25	11.8	37.9349	11.65	22.32	11.6625	32.6784	11.7375	41.9137	11.725	831.6
		11.8125	755	11.8625	34.6962	11.7125	38.88	11.725	32.5569	11.8	43.2475	11.8	835.275
		11.875	736.25	11.9375	32.3874	11.775	22.32	11.8	33.3149	11.875	43.248	11.8625	839.475
		11.9375	765	12.0125	33.3173	11.85	38.88	11.8625	33.2267	11.9375	41.9665	11.9375	843.15
		12	746.25	12.075	35.6902	11.9125	22.32	11.925	32.601	12	41.5834	12.0125	847.35
		12.0625	755	12.1375	35.6902	11.975	43.92	12	32.3943	12.075	41.1689	12.075	847.35
		12.1375	755	12.2125	33.3173	12.0375	22.32	12.0625	33.0121	12.1375	42.657	12.15	847.35
		12.2125	775	12.275	29.6296	12.1	33.12	12.125	34.0489	12.2125	43.4703	12.2125	847.35
		12.275	765	12.35	34.0869	12.175	22.32	12.1875	33.691	12.275	44.785	12.275	847.35
		12.35	775	12.4125	37.2294	12.2375	43.92	12.25	33.3058	12.3375	43.47	12.35	847.35
		12.4125	755	12.475	37.999	12.3125	33.12	12.3125	33.0116	12.4	43.5106	12.4125	847.35
		12.4875	783.75	12.5375	33.0608	12.3875	33.12	12.3875	33.7843	12.4625	43.9321	12.475	851.55
		12.55	765	12.6125	33.67	12.45	22.32	12.45	33.5062	12.5375	46.0068	12.55	851.55
		12.6125	783.75	12.675	34.1831	12.525	38.88	12.5125	33.7488	12.6	46.5285	12.6125	855.225
		12.6875	775	12.7375	39.7306	12.6	33.12	12.5875	33.0373	12.675	46.5801	12.6875	855.225
		12.75	775	12.8125	36.2354	12.6625	38.88	12.6625	33.9825	12.7375	45.8996	12.75	855.225
		12.825	765	12.875	35.4658	12.7375	27.36	12.725	34.8036	12.8	45.2479	12.825	855.225
		12.8875	783.75	12.95	33.638	12.8	38.88	12.7875	35.5005	12.875	45.3857	12.8875	859.425
		12.9625	783.75	13.0125	40.6606	12.8625	33.12	12.8625	34.8602	12.9375	46.9143	12.95	859.425
		13.025	783.75	13.0875	37.4539	12.925	38.88	12.925	35.273	13	47.5419	13.0125	859.425
		13.1	783.75	13.15	38.3197	13	27.36	12.9875	35.5755	13.0625	47.8461	13.0875	859.425
		13.1625	793.75	13.2125	34.8565	13.0625	27.36	13.0625	36.7411	13.1375	46.8732	13.15	859.425
		13.225	783.75	13.2875	39.3458	13.1375	38.88	13.125	37.507	13.2	46.6562	13.2125	859.425
		13.2875	783.75	13.35	39.0572	13.2	33.12	13.2	37.8734	13.2625	46.6504	13.275	859.425
		13.35	783.75	13.4125	41.1416	13.275	43.92	13.2625	37.7822	13.3375	48.2334	13.35	863.625
		13.4125	765	13.4875	35.9147	13.3375	27.36	13.325	38.5182	13.4	48.4635	13.4125	863.625
		13.475	793.75	13.55	39.923	13.4	27.36	13.3875	38.937	13.475	48.0658	13.4875	867.3
		13.5375	765	13.625	40.4361	13.4625	27.36	13.4625	39.0857	13.5375	48.0056	13.55	867.3
		13.6	793.75	13.6875	43.5466	13.5375	43.92	13.525	39.0137	13.6	47.9795	13.625	867.3
		13.6625	775	13.7625	36.9729	13.6	33.12	13.6	39.0133	13.6625	48.9767	13.6875	871.5
		13.725	793.75	13.825	36.8126	13.6625	38.88	13.6625	39.2026	13.7375	50.0829	13.7625	871.5
		13.8	783.75	13.9	37.4218	13.725	22.32	13.7375	38.967	13.8	50.931	13.825	871.5
		13.8625	803.75	13.9625	42.3601	13.7875	43.92	13.8	38.8164	13.875	50.249	13.8875	871.5
		13.9375	783.75	14.0375	40.372	13.8625	38.88	13.8625	39.0598	13.9375	49.2696	13.95	871.5
		14	812.5	14.1	38.0952	13.925	49.68	13.925	39.369	14	48.513	14.025	871.5
		14.075	783.75	14.1625	36.8767	14	22.32	14	38.9531	14.0625	49.4317	14.0875	875.7
		14.1375	803.75	14.225	41.0454	14.0625	38.88	14.0625	39.3834	14.125	49.8632	14.15	875.7
		14.2125	783.75	14.3	43.9634	14.1375	27.36	14.125	39.3805	14.1875	50.8902	14.2125	875.7
		14.275	803.75	14.3625	41.3019	14.2	49.68	14.2	40.2071	14.2625	50.8497	14.2875	879.375
		14.3375	803.75	14.425	39.1855	14.275	33.12	14.2625	40.275	14.325	50.8785	14.3625	879.375
		14.4125	812.5	14.4875	38.6724	14.3375	38.88	14.3375	40.8467	14.4	51.0307	14.425	879.375
		14.475	841.25	14.5625	44.3803	14.4	22.32	14.4	40.6429	14.4625	50.5212	14.4875	879.375
		14.5375	822.5	14.625	45.0537	14.4625	43.92	14.4625	41.2351	14.525	52.484	14.5625	883.575
		14.6125	822.5	14.6875	44.0276	14.5375	38.88	14.5375	40.7734	14.6	53.5444	14.625	879.375
		14.6875	822.5	14.7625	37.967	14.6	49.68	14.6	40.7822	14.6625	54.0157	14.6875	883.575
		14.75	822.5	14.825	40.9492	14.675	27.36	14.6625	41.2425	14.725	54.0424	14.75	883.575
		14.825	822.5	14.8875	40.7568	14.7375	38.88	14.7375	41.6249	14.7875	53.6035	14.8125	883.575
		14.8875	803.75	14.95	42.7449	14.8	43.92	14.8	41.9293	14.8625	54.6028	14.8875	883.575
		14.95	812.5	15.0125	39.3138	14.875	43.92	14.8625	42.6852	14.925	54.5408	14.95	887.775
		15.0125	832.5	15.0875	42.3922	14.9375	38.88	14.925	42.5251	15	55.1528	15.0125	887.775
		15.075	803.75	15.15	42.3601	15	33.12	15	42.287	15.0625	54.2733	15.075	887.775
		15.1375	822.5	15.2125	46.3043	15.075	38.88	15.0625	41.9519	15.1375	53.806	15.15	887.775
		15.2	803.75	15.2875	42.7449	15.1375	38.88	15.1375	42.0298	15.2	53.3025	15.2125	891.45
		15.275	832.5	15.35	40.853	15.2	49.68	15.2	41.8648	15.2625	52.8893	15.2875	891.45
		15.3375	822.5	15.425	39.1534	15.2625	27.36	15.2625	41.4789	15.3375	53.2913	15.35	891.45
		15.4	841.25	15.4875	44.2841	15.325	38.88	15.325	41.586	15.4	52.8179	15.425	895.65
		15.475	822.5	15.5625	45.2782	15.3875	33.12	15.4	42.5613	15.4625	52.9191	15.4875	895.65
		15.55	841.25	15.625	45.1178	15.45	49.68	15.4625	43.0371	15.5375	53.2068	15.55	895.65
		15.6125	822.5	15.6875	43.6428	15.525	38.88	15.5375	42.7267	15.6	53.6809	15.6125	895.65
		15.6875	851.25	15.75	42.3601	15.5875	49.68	15.6	42.8734	15.6625	53.6469	15.6875	895.65
		15.75	832.5	15.825	43.5786	15.6625	27.36	15.6625	42.708	15.725	53.8745	15.75	895.65
		15.8125	841.25	15.8875	42.4563	15.725	43.92	15.725	43.8019	15.7875	52.61	15.8125	899.85
		15.8875	812.5	15.95	43.3221	15.8	33.12	15.8	43.9965	15.8625	54.5845	15.8875	899.85
		15.95	851.25	16.0125	43.3542	15.8625	49.68	15.8625	44.6594	15.925	55.0278	15.95	903.525
		16.0125	832.5	16.0875	48.1321	15.925	27.36	15.9375	44.183	16	56.1053	16.025	903.525
		16.075	841.25	16.15	45.8875	15.9875	43.92	16	46.1927	16.0625	56.6409	16.0875	903.525
		16.15	832.5	16.2125	45.5668	16.0625	33.12	16.075	45.392	16.125	56.5716	16.1625	903.525
		16.2125	851.25	16.2875	41.366	16.125	49.68	16.1375	46.5312	16.1875	56.4356	16.225	907.725
		16.2875	841.25	16.35	45.2141	16.1875	43.92	16.2125	45.3342	16.2625	56.6989	16.2875	907.725
		16.35	860	16.4125	45.6951	16.25	33.12	16.275	46.5322	16.325	57.3854	16.35	907.725
		16.425	841.25	16.475	48.1642	16.325	43.92	16.35	45.9345	16.3875	58.1373	16.425	907.725
		16.4875	851.25	16.55	41.7508	16.3875	43.92	16.4125	47.5582	16.45	58.4493	16.4875	907.725
		16.5625	841.25	16.6125	44.5727	16.45	49.68	16.475	46.2421	16.5125	58.544	16.55	907.725
		16.6125	851.25	16.675	46.4967	16.525	38.88	16.55	46.9788	16.5875	57.5821	16.625	911.925
		16.6875	851.25	16.7375	52.8139	16.6	43.92	16.6125	46.5317	16.65	58.0541	16.6875	911.925
		16.7375	841.25	16.8	50.5371	16.6625	38.88	16.6875	47.4647	16.725	58.2066	16.7625	911.925
		16.8125	851.25	16.875	46.0157	16.725	43.92	16.75	47.7651	16.7875	59.3447	16.825	915.6
		16.875	832.5	16.9375	42.1036	16.7875	38.88	16.825	47.9238	16.8625	59.8503	16.9	915.6
		16.9375	860	17	47.7473	16.8625	49.68	16.8875	47.4995	16.925	59.6813	16.9625	915.6
		17.0125	832.5	17.075	49.6713	16.925	33.12	16.9625	47.5838	16.9875	59.2707	17.025	915.6
		17.075	860	17.1375	49.7996	16.9875	49.68	17.025	48.2239	17.0625	58.7268	17.1	915.6
		17.1375	841.25	17.2	45.5988	17.05	33.12	17.0875	49.1773	17.125	59.0929	17.1625	919.8
		17.2125	860	17.2625	42.7449	17.1125	55.44	17.15	48.8944	17.2	60.0114	17.225	915.6
		17.2875	851.25	17.3375	47.138	17.1875	38.88	17.225	49.2337	17.2625	61.5727	17.2875	919.8
		17.35	870	17.4	49.6072	17.25	55.44	17.2875	49.1169	17.325	61.2207	17.3625	919.8
		17.4125	851.25	17.4625	51.1143	17.3125	33.12	17.35	49.4537	17.3875	61.2892	17.425	923.475
		17.4875	860	17.525	48.9017	17.3875	43.92	17.4125	49.2516	17.45	60.8221	17.5	923.475
		17.55	851.25	17.6	49.6072	17.45	33.12	17.4875	49.3487	17.525	60.9325	17.5625	923.475
		17.625	880	17.6625	47.8756	17.5125	55.44	17.55	49.4171	17.5875	61.2416	17.6375	923.475
		17.6875	860	17.725	50.8578	17.5875	43.92	17.625	49.658	17.65	61.7285	17.7	927.675
		17.75	880	17.8	46.8494	17.65	49.68	17.6875	49.7846	17.725	62.1527	17.775	927.675
		17.825	860	17.8625	48.068	17.7125	33.12	17.7625	49.8656	17.7875	62.851	17.8375	927.675
		17.8875	880	17.925	46.8494	17.775	49.68	17.825	49.6419	17.85	62.5304	17.9	931.875
		17.9625	860	18	51.3067	17.8375	55.44	17.9	49.3367	17.925	62.6617	17.9625	931.875
		18.025	880	18.0625	47.6511	17.9	43.92	17.95	49.6364	17.9875	62.8662	18.0375	931.875
		18.1	860	18.1375	48.1001	17.975	49.68	18.025	49.5484	18.05	63.7004	18.1	931.875
		18.1625	880	18.2	43.739	18.0375	33.12	18.0875	50.3355	18.1125	64.0096	18.1625	931.875
		18.225	860	18.2625	48.3566	18.1	55.44	18.1625	49.88	18.1875	65.0656	18.225	931.875
		18.2875	888.75	18.3375	49.9599	18.175	43.92	18.225	50.6107	18.25	65.019	18.3	931.875
		18.3625	870	18.4	54.6416	18.2375	55.44	18.2875	50.369	18.325	65.0486	18.3625	931.875
		18.425	870	18.475	48.1962	18.3125	33.12	18.35	51.228	18.3875	64.6613	18.425	935.55
		18.4875	870	18.5375	54.321	18.375	43.92	18.4125	51.029	18.4625	65.3726	18.5	935.55
		18.55	870	18.6125	52.1405	18.4375	38.88	18.4875	51.2083	18.525	66.0277	18.5625	939.75
		18.6125	888.75	18.6875	54.0965	18.5125	60.48	18.55	51.683	18.6	66.4344	18.6375	939.75
		18.675	870	18.75	48.7093	18.575	43.92	18.625	51.7029	18.6625	65.7296	18.7	939.75
		18.75	880	18.8125	45.4385	18.6375	55.44	18.6875	52.0013	18.7375	64.9568	18.7625	939.75
		18.8125	860	18.8875	40.7247	18.7	33.12	18.75	52.2914	18.8	64.8017	18.8375	939.75
		18.8875	898.75	18.95	50.6654	18.7625	55.44	18.8125	52.1099	18.8625	64.7829	18.9	939.75
		18.95	880	19.0125	53.7758	18.8375	43.92	18.8875	51.8623	18.925	66.0581	18.9625	939.75
		19.025	888.75	19.0875	52.4932	18.9	66.24	18.95	51.3085	19	65.9804	19.025	943.95
		19.0875	870	19.15	46.6891	18.975	38.88	19.0125	51.3641	19.0625	66.5047	19.0875	943.95
		19.1625	888.75	19.2125	45.4064	19.05	55.44	19.075	52.051	19.125	65.8776	19.1625	947.625
		19.225	880	19.2875	52.2366	19.1125	38.88	19.15	52.6383	19.1875	66.5079	19.225	947.625
		19.2875	888.75	19.35	56.726	19.1875	55.44	19.2125	52.663	19.2625	66.642	19.3	951.825
		19.35	870	19.4125	57.8163	19.25	38.88	19.2875	52.7318	19.3375	67.2998	19.3625	951.825
		19.425	898.75	19.475	50.2165	19.325	49.68	19.35	53.0679	19.4	67.9758	19.4375	951.825
		19.4875	888.75	19.55	48.7093	19.3875	43.92	19.4125	53.4507	19.4625	68.3571	19.5	951.825
		19.5625	898.75	19.6125	50.3126	19.45	55.44	19.4875	54.4761	19.5375	68.6662	19.5625	951.825
		19.625	888.75	19.675	55.764	19.525	43.92	19.55	54.5533	19.6	68.7348	19.625	951.825
		19.7	898.75	19.7375	51.7877	19.5875	55.44	19.6125	54.6556	19.6625	68.5417	19.7	951.825
		19.775	888.75	19.8125	50.6013	19.6625	43.92	19.6875	54.3008	19.725	68.836	19.75	951.825
		19.8375	908.75	19.875	47.9076	19.725	55.44	19.75	55.5234	19.7875	68.9466	19.825	956.025
		19.9	888.75	19.9375	55.1868	19.8	49.68	19.8125	55.4726	19.8625	69.6736	19.8875	951.825
		19.975	908.75	20.0125	56.1809	19.8625	55.44	19.8875	55.8742	19.925	69.3569	19.95	956.025
		20.0375	880	20.075	56.6298	19.9375	43.92	19.95	55.7356	20	69.6328	20.0125	956.025
		20.1	908.75	20.1375	51.2426	20.0125	49.68	20.0125	55.5671	20.0625	69.5661	20.075	956.025
		20.1625	880	20.2125	53.2948	20.075	38.88	20.0875	55.3494	20.1375	69.9265	20.15	959.7
		20.225	898.75	20.275	52.8139	20.1375	49.68	20.15	55.0634	20.2	70.0194	20.2125	959.7
		20.2875	888.75	20.35	55.3792	20.2125	43.92	20.225	54.6899	20.2625	69.4869	20.2875	963.9
		20.35	898.75	20.4125	52.0442	20.2625	55.44	20.2875	54.4111	20.325	69.3606	20.35	963.9
		20.425	908.75	20.4875	52.429	20.3375	60.48	20.35	54.7371	20.4	69.3998	20.4125	963.9
		20.4875	898.75	20.55	50.505	20.4	49.68	20.425	55.668	20.4625	69.4665	20.475	963.9
		20.575	908.75	20.6125	54.9303	20.475	55.44	20.4875	55.8363	20.5375	69.7803	20.55	963.9
		20.6375	908.75	20.6875	56.3091	20.5375	43.92	20.55	55.8787	20.6	70.1216	20.6	963.9
		20.7	908.75	20.75	56.9505	20.6125	55.44	20.6125	55.7761	20.6625	69.9129	20.675	963.9
		20.775	908.75	20.8125	58.65	20.675	49.68	20.675	56.568	20.725	70.646	20.7375	963.9
		20.8375	908.75	20.875	58.1369	20.75	55.44	20.7375	57.4161	20.7875	69.966	20.8	968.1
		20.9	898.75	20.95	57.2711	20.8125	33.12	20.8125	57.8105	20.8625	70.357	20.8625	968.1
		20.975	908.75	21.0125	57.1108	20.875	66.24	20.875	57.0009	20.925	70.0654	20.9375	971.775
		21.0375	898.75	21.075	59.6761	20.9375	43.92	20.95	56.9642	21	70.3002	21	971.775
		21.1	927.5	21.1375	59.131	21.0125	60.48	21.0125	57.4605	21.0625	70.7788	21.075	971.775
		21.175	908.75	21.2125	59.8044	21.075	49.68	21.0875	58.2882	21.125	71.1881	21.1375	975.975
		21.2375	927.5	21.275	56.8543	21.1375	55.44	21.15	58.0802	21.2	71.3625	21.2125	975.975
		21.3125	908.75	21.35	57.8804	21.2	38.88	21.225	57.6743	21.2625	72.5294	21.275	975.975
		21.375	927.5	21.4125	55.283	21.275	60.48	21.2875	57.757	21.325	72.8062	21.3375	975.975
		21.45	917.5	21.475	58.2331	21.3375	55.44	21.35	57.3358	21.3875	72.9926	21.4	975.975
		21.5125	917.5	21.5375	56.5977	21.4	66.24	21.4125	57.6733	21.45	72.1353	21.4625	975.975
		21.575	898.75	21.6	60.4457	21.475	38.88	21.4875	56.8535	21.525	72.1921	21.525	975.975
		21.6375	917.5	21.6625	60.1571	21.5375	49.68	21.55	56.9769	21.5875	72.3236	21.5875	975.975
		21.7	908.75	21.725	62.8187	21.6125	43.92	21.6125	56.4363	21.6625	73.9074	21.6625	980.175
		21.7625	917.5	21.8	58.8103	21.675	66.24	21.675	57.3325	21.725	74.0322	21.725	980.175
		21.825	888.75	21.8625	59.3234	21.7375	55.44	21.75	57.5477	21.8	73.9699	21.8	980.175
		21.875	908.75	21.9375	56.7581	21.8	55.44	21.8125	57.8155	21.8625	74.2772	21.8625	980.175
		21.95	917.5	22.0125	61.536	21.875	43.92	21.875	58.2238	21.9375	74.5963	21.9375	983.85
		22.0125	917.5	22.075	58.3614	21.9375	49.68	21.95	58.6486	22	74.3497	22	983.85
		22.075	927.5	22.1375	56.8543	22	60.48	22.025	59.4648	22.075	74.4517	22.0625	983.85
		22.15	908.75	22.2125	53.5834	22.0625	55.44	22.0875	60.1433	22.1375	73.654	22.125	983.85
		22.2125	937.5	22.275	57.4315	22.125	60.48	22.15	59.8676	22.2	73.671	22.2	983.85
		22.2875	917.5	22.35	59.2913	22.1875	43.92	22.225	59.8813	22.2625	74.1449	22.2625	983.85
		22.35	937.5	22.4125	61.9208	22.2625	66.24	22.2875	60.4075	22.3375	74.2756	22.325	988.05
		22.4125	917.5	22.475	60.4778	22.325	55.44	22.35	61.1183	22.4	74.5686	22.3875	988.05
		22.4875	927.5	22.5375	58.8424	22.4	60.48	22.4125	61.5505	22.4625	73.5831	22.45	988.05
		22.55	908.75	22.6125	61.3436	22.4625	43.92	22.4875	61.3788	22.525	73.948	22.525	988.05
		22.6125	937.5	22.675	60.8305	22.525	55.44	22.55	61.5294	22.6	73.744	22.5875	992.25
		22.675	917.5	22.7375	60.1251	22.6	43.92	22.625	61.2633	22.6625	74.4932	22.6625	992.25
		22.75	927.5	22.8	56.4053	22.6625	66.24	22.7	61.865	22.7375	74.5356	22.7375	995.925
		22.8125	917.5	22.875	58.6179	22.725	55.44	22.7625	61.4848	22.8	74.9776	22.8	995.925
		22.875	917.5	22.9375	60.574	22.7875	66.24	22.825	62.0858	22.875	75.1036	22.875	995.925
		22.95	908.75	23.0125	63.2355	22.85	55.44	22.9	61.4625	22.9375	76.7185	22.9375	995.925
		23.0125	927.5	23.075	57.4956	22.9125	49.68	22.9625	62.1788	23	76.5954	23.0125	1000.12
		23.0875	908.75	23.15	56.3412	22.9875	43.92	23.025	61.7893	23.075	77.7387	23.075	995.925
		23.15	927.5	23.2125	55.0265	23.05	60.48	23.1	63.0095	23.1375	76.6599	23.1375	995.925
		23.2125	927.5	23.275	64.4861	23.125	66.24	23.1625	62.4183	23.2125	77.5125	23.2	1000.12
		23.275	937.5	23.3375	64.2937	23.1875	55.44	23.225	63.5417	23.275	77.1025	23.275	1000.12
		23.3375	927.5	23.4125	62.3377	23.2625	55.44	23.3	62.9889	23.35	78.4161	23.3375	1000.12
		23.4	917.5	23.475	57.1429	23.325	43.92	23.3625	63.2077	23.4125	78.2082	23.4	1000.12
		23.4625	937.5	23.55	58.9386	23.4	60.48	23.4375	63.0819	23.4875	78.7704	23.475	1003.8
		23.525	917.5	23.6125	60.1251	23.4625	55.44	23.5	63.5182	23.55	78.4969	23.55	1003.8
		23.5875	946.25	23.675	66.7308	23.525	60.48	23.575	63.3724	23.625	79.5738	23.6125	1003.8
		23.6625	917.5	23.75	60.6381	23.5875	49.68	23.6375	63.3971	23.6875	78.7113	23.6875	1008
		23.725	946.25	23.8125	59.9647	23.65	60.48	23.7125	63.4683	23.7625	79.4732	23.75	1008
		23.8	937.5	23.875	59.9647	23.7125	55.44	23.775	63.961	23.825	78.7616	23.8125	1008
		23.8625	956.25	23.95	65.9291	23.7875	71.28	23.8375	64.3457	23.9	79.9177	23.8875	1008
		23.9375	937.5	24.0125	65.384	23.85	49.68	23.9	64.6226	23.9625	79.2428	23.95	1008
		24.0125	956.25	24.075	63.6203	23.925	60.48	23.9625	64.4637	24.0375	80.2253	24.0125	1008
		24.075	937.5	24.15	57.6559	23.9875	49.68	24.025	64.5553	24.1	80.0475	24.0875	1008
		24.15	956.25	24.2125	57.207	24.0625	66.24	24.0875	65.2061	24.1625	80.1591	24.15	1008
		24.2125	946.25	24.275	61.8246	24.125	49.68	24.1625	65.7108	24.2375	80.5841	24.2125	1012.2
		24.275	956.25	24.3375	65.384	24.2	66.24	24.225	65.278	24.3125	80.9646	24.2875	1012.2
		24.35	937.5	24.4125	66.827	24.2625	43.92	24.3	65.6556	24.375	80.4377	24.35	1012.2
		24.4125	966.25	24.475	63.8448	24.3375	66.24	24.3625	65.6993	24.4375	80.4044	24.425	1012.2
		24.4875	946.25	24.55	62.1132	24.4	49.68	24.4375	66.247	24.5125	79.9115	24.4875	1012.2
		24.55	975	24.6125	60.6702	24.4625	66.24	24.5	66.3065	24.575	80.673	24.5625	1012.2
		24.625	956.25	24.675	64.3579	24.525	55.44	24.575	66.1478	24.6375	81.5761	24.625	1012.2
		24.6875	966.25	24.75	62.2094	24.6	71.28	24.6375	66.2173	24.7125	82.3771	24.6875	1015.88
		24.7625	956.25	24.8125	63.8448	24.6625	55.44	24.7	65.7649	24.775	82.1619	24.75	1012.2
		24.825	975	24.875	61.4398	24.725	66.24	24.7625	66.7179	24.8375	81.5316	24.825	1015.88
		24.8875	956.25	24.95	64.1013	24.8	49.68	24.825	66.2252	24.9	81.8428	24.8875	1015.88
		24.9625	966.25	25.0125	64.5182	24.8625	66.24	24.9	66.1454	24.975	81.9194	24.95	1015.88
		25.025	946.25	25.0875	67.6928	24.9375	60.48	24.9625	65.996	25.0375	82.3418	25.0125	1015.88
		25.0875	966.25	25.15	64.0051	25	66.24	25.025	66.4635	25.1125	82.2916	25.0875	1020.08
		25.15	956.25	25.225	64.8709	25.075	55.44	25.1	67.0185	25.175	82.2111	25.1625	1020.08
		25.2125	966.25	25.2875	62.979	25.1375	60.48	25.1625	67.1978	25.25	82.5092	25.225	1024.28
		25.275	966.25	25.35	65.6405	25.2125	60.48	25.2375	67.2055	25.3125	82.6086	25.3	1024.28
		25.35	966.25	25.425	63.7486	25.275	66.24	25.3	67.1295	25.375	82.1961	25.3625	1024.28
		25.4125	975	25.4875	64.6144	25.3375	60.48	25.3625	67.3752	25.45	82.5113	25.425	1024.28
		25.4875	966.25	25.55	60.9267	25.4	55.44	25.4375	67.8571	25.5125	81.8005	25.5	1024.28
		25.5625	985	25.625	64.1013	25.475	60.48	25.5	68.0457	25.575	82.6923	25.5625	1024.28
		25.625	975	25.6875	64.0051	25.5375	60.48	25.5625	68.1148	25.65	82.5913	25.625	1024.28
		25.7	975	25.75	67.9493	25.6125	66.24	25.625	68.4696	25.7125	83.6839	25.6875	1024.28
		25.7625	975	25.8125	66.827	25.675	60.48	25.6875	68.4952	25.775	83.7629	25.7625	1024.28
		25.8375	975	25.875	66.9873	25.75	66.24	25.75	69.0298	25.8375	84.8252	25.825	1024.28
		25.9	966.25	25.95	66.4101	25.8125	49.68	25.825	69.544	25.9125	84.8226	25.8875	1024.28
		25.9625	985	26.0125	63.6203	25.8875	60.48	25.8875	69.5086	25.9875	85.4694	25.9625	1027.95
		26.0375	956.25	26.075	65.7688	25.95	60.48	25.9625	69.4335	26.05	85.9053	26.025	1027.95
		26.1	985	26.1375	66.2177	26.0125	66.24	26.025	68.9718	26.1125	86.3198	26.1	1027.95
		26.1625	975	26.2125	66.3139	26.075	49.68	26.1	69.2703	26.1875	85.9974	26.1625	1027.95
		26.2375	985	26.275	68.0776	26.1375	60.48	26.1625	69.1437	26.25	86.2641	26.225	1027.95
		26.3	975	26.35	72.0218	26.2	49.68	26.225	69.7171	26.3125	85.8718	26.2875	1027.95
		26.375	985	26.4125	67.6287	26.2625	71.28	26.2875	69.6423	26.3875	86.5348	26.3625	1027.95
		26.4375	975	26.475	68.1738	26.3375	60.48	26.35	69.6526	26.45	86.5929	26.425	1027.95
		26.5125	995	26.5375	62.2735	26.4	71.28	26.425	70.1944	26.525	87.2734	26.4875	1027.95
		26.575	975	26.6125	65.1275	26.4625	49.68	26.4875	70.2752	26.5875	87.4185	26.55	1027.95
		26.6375	985	26.675	67.1156	26.525	60.48	26.55	70.7331	26.65	86.6706	26.6125	1032.15
		26.7	966.25	26.7375	72.1821	26.6	66.24	26.6125	70.7108	26.725	85.8086	26.6875	1032.15
		26.7625	985	26.8125	66.827	26.6625	71.28	26.6875	70.3905	26.7875	85.4129	26.75	1032.15
		26.825	975	26.875	63.8127	26.7375	66.24	26.75	70.9191	26.8625	86.3978	26.825	1032.15
		26.8875	985	26.95	63.1714	26.8	55.44	26.825	71.4394	26.925	86.9347	26.8875	1036.35
		26.95	985	27.0125	72.5028	26.8625	60.48	26.8875	71.6232	26.9875	87.622	26.9625	1032.15
		27.0125	985	27.075	72.1821	26.925	60.48	26.9625	71.4516	27.0625	86.6823	27.025	1036.35
		27.0875	985	27.15	71.5408	26.9875	82.8	27.025	72.0713	27.125	86.4313	27.1	1036.35
		27.15	975	27.2125	64.1013	27.05	60.48	27.0875	72.953	27.2	86.6099	27.1625	1040.03
		27.225	995	27.2875	67.9173	27.125	66.24	27.15	73.2587	27.2625	87.8707	27.225	1040.03
		27.2875	995	27.35	71.0598	27.1875	55.44	27.2125	72.9882	27.325	88.0721	27.3	1040.03
		27.3625	995	27.4125	74.5551	27.25	71.28	27.2875	72.6519	27.3875	88.5611	27.3625	1040.03
		27.425	985	27.4875	69.4565	27.325	60.48	27.35	72.4318	27.45	87.5396	27.425	1040.03
		27.5	995	27.55	67.2439	27.3875	66.24	27.4125	72.8382	27.525	87.4677	27.5	1040.03
		27.5625	985	27.6125	66.9553	27.4625	49.68	27.475	72.8123	27.5875	88.0417	27.5625	1040.03
		27.625	1003.75	27.675	70.3864	27.525	71.28	27.55	73.1923	27.6625	88.904	27.6375	1040.03
		27.7	985	27.75	71.4125	27.5875	60.48	27.625	72.3297	27.725	89.7597	27.7125	1040.03
		27.7625	1003.75	27.8125	69.1999	27.65	77.04	27.6875	73.0973	27.7875	89.9563	27.775	1040.03
		27.825	995	27.8875	67.1156	27.725	60.48	27.7625	73.0882	27.8625	89.473	27.85	1040.03
		27.9	1003.75	27.95	69.3282	27.7875	71.28	27.825	74.2185	27.925	89.8556	27.9125	1040.03
		27.9625	995	28.025	71.6691	27.85	66.24	27.9	73.5964	27.9875	90.244	27.975	1040.03
		28.0375	1003.75	28.0875	67.789	27.9125	60.48	27.9625	73.7858	28.0625	91.2156	28.05	1044.22
		28.1	995	28.1625	68.6548	27.9875	66.24	28.025	72.8514	28.125	91.2757	28.1125	1040.03
		28.1625	1013.75	28.225	68.1738	28.0375	66.24	28.1	74.5482	28.1875	91.1494	28.1875	1040.03
		28.225	995	28.2875	71.9256	28.1125	71.28	28.1625	74.1286	28.25	89.9252	28.25	1040.03
		28.3	1003.75	28.35	72.7593	28.1875	60.48	28.225	74.8126	28.325	89.6333	28.3125	1044.22
		28.3625	985	28.425	73.2083	28.25	66.24	28.3	74.3559	28.4	90.4422	28.375	1044.22
		28.425	1003.75	28.4875	68.4303	28.325	60.48	28.3625	75.3887	28.4625	91.0798	28.45	1044.22
		28.4875	995	28.5625	69.6809	28.3875	71.28	28.425	75.551	28.525	92.292	28.5125	1044.22
		28.55	1003.75	28.6375	68.5586	28.45	66.24	28.5	75.4795	28.6	91.787	28.5875	1048.42
		28.625	1003.75	28.7	72.5028	28.525	71.28	28.5625	74.8682	28.6625	91.129	28.65	1048.42
		28.6875	1003.75	28.7625	72.0539	28.5875	55.44	28.6375	74.3456	28.725	90.6339	28.725	1048.42
		28.7625	1003.75	28.8375	75.3247	28.65	71.28	28.7	74.692	28.7875	91.3636	28.7875	1048.42
		28.825	1003.75	28.9	72.4066	28.725	60.48	28.775	75.4443	28.8625	91.8233	28.85	1048.42
		28.9	1023.75	28.975	72.7593	28.7875	77.04	28.8375	75.7643	28.925	92.1816	28.9125	1048.42
		28.9625	1023.75	29.0375	67.4683	28.85	55.44	28.9	75.9801	28.9875	91.7135	28.975	1048.42
		29.0375	1013.75	29.1	70.6109	28.925	71.28	28.9625	75.4766	29.05	90.9125	29.05	1048.42
		29.1	1003.75	29.1625	72.7273	29	60.48	29.025	75.7399	29.125	91.0113	29.1125	1048.42
		29.175	1003.75	29.2375	78.1145	29.0625	82.8	29.0875	76.5106	29.1875	91.5618	29.175	1052.1
		29.2375	1003.75	29.3	72.5349	29.1375	60.48	29.1625	77.1243	29.25	92.8284	29.25	1052.1
		29.3125	1013.75	29.3625	71.2843	29.2	71.28	29.225	76.7647	29.325	92.9615	29.3125	1052.1
		29.375	1003.75	29.4375	69.0717	29.275	55.44	29.3	76.3883	29.3875	93.0648	29.3875	1052.1
		29.45	1023.75	29.5	73.4969	29.3375	77.04	29.3625	76.0088	29.45	92.4769	29.45	1052.1
		29.5125	995	29.5625	73.08	29.4	60.48	29.4375	77.5726	29.5125	92.9633	29.5125	1052.1
		29.5875	1013.75	29.6375	73.1121	29.4625	77.04	29.5	79.1994	29.5875	93.8533	29.5875	1056.3
		29.65	1013.75	29.7	68.751	29.5375	60.48	29.575	79.0117	29.6375	95.3152	29.65	1056.3
		29.725	1032.5	29.7625	71.4767	29.6	71.28	29.6375	79.0824	29.7125	95.8992	29.7125	1056.3
		29.7875	1003.75	29.8375	74.1382	29.6625	66.24	29.7	78.7557	29.775	95.6081	29.775	1056.3
		29.85	1013.75	29.9	72.4066	29.725	77.04	29.7625	79.6858	29.8375	95.9878	29.85	1056.3
		29.9125	1003.75	29.9625	70.6109	29.8	66.24	29.8375	78.7796	29.9	96.1544	29.9125	1052.1
		29.975	1023.75	30.025	70.0978	29.8625	66.24	29.9	78.601	29.975	97.3799	29.975	1056.3
		30.0375	1003.75	30.1	74.7475	29.9375	71.28	29.9625	77.6778	30.0375	97.478	30.0375	1052.1
		30.1	1013.75	30.1625	77.9221	30	71.28	30.025	78.3508	30.1	97.0261	30.1125	1056.3
		30.1625	1003.75	30.2375	77.8259	30.075	66.24	30.1	78.0367	30.175	95.0194	30.175	1056.3
		30.225	1023.75	30.3	71.4767	30.1375	66.24	30.1625	78.0648	30.2375	95.2234	30.25	1060.5
		30.3	1013.75	30.375	73.1441	30.2125	66.24	30.225	77.6656	30.3	94.9493	30.3125	1060.5
		30.3625	1023.75	30.4375	76.0301	30.275	71.28	30.3	77.2665	30.3625	95.4692	30.375	1060.5
		30.425	1023.75	30.5	79.4613	30.35	71.28	30.3625	78.4387	30.4375	96.0885	30.4375	1060.5
		30.5	1023.75	30.5625	74.3306	30.4125	71.28	30.4375	79.2831	30.5	95.8929	30.5	1060.5
		30.575	1032.5	30.625	72.0539	30.4875	66.24	30.5	79.0661	30.5625	95.4836	30.5625	1060.5
		30.6375	1032.5	30.6875	68.6227	30.55	71.28	30.5625	79.1169	30.625	95.6398	30.625	1060.5
		30.7125	1032.5	30.7625	75.5171	30.625	77.04	30.625	79.4574	30.7	96.7703	30.6875	1060.5
		30.775	1032.5	30.825	78.9482	30.7	71.28	30.6875	79.9356	30.75	97.6966	30.75	1060.5
		30.85	1032.5	30.8875	80.3912	30.7625	66.24	30.75	82.0735	30.825	98.5539	30.825	1060.5
		30.9125	1032.5	30.9625	75.5171	30.825	66.24	30.825	82.756	30.8875	98.0701	30.8875	1060.5
		30.9875	1042.5	31.025	74.2665	30.9	71.28	30.8875	82.2423	30.9625	97.2887	30.95	1064.17
		31.05	1032.5	31.0875	73.1441	30.9625	71.28	30.9625	81.7976	31.025	97.4424	31.0125	1064.17
		31.125	1042.5	31.1625	77.4411	31.0375	71.28	31.025	81.7226	31.1	98.3962	31.0875	1064.17
		31.1875	1032.5	31.225	76.4149	31.1	60.48	31.0875	81.4493	31.1625	99.0369	31.15	1064.17
		31.25	1051.25	31.3	75.1964	31.1625	71.28	31.1625	81.5567	31.225	99.6777	31.225	1064.17
		31.325	1032.5	31.3625	74.7795	31.225	66.24	31.225	81.2563	31.2875	99.8131	31.2875	1064.17
		31.3875	1051.25	31.425	75.004	31.3	82.8	31.2875	81.3006	31.3625	99.0885	31.3625	1064.17
		31.4625	1032.5	31.5	77.89	31.3625	60.48	31.3625	81.3618	31.425	98.8269	31.4125	1064.17
		31.525	1042.5	31.5625	79.1085	31.425	71.28	31.425	81.969	31.5	98	31.4875	1064.17
		31.5875	1032.5	31.625	79.1727	31.5	60.48	31.4875	81.468	31.5625	99.26	31.55	1064.17
		31.65	1051.25	31.6875	75.3247	31.5625	87.84	31.5625	81.9594	31.6375	98.5827	31.625	1068.38
		31.7125	1032.5	31.7625	76.2225	31.6375	66.24	31.625	82.4509	31.7	99.2883	31.6875	1068.38
		31.7875	1051.25	31.825	75.004	31.7	77.04	31.6875	83.4055	31.775	98.4446	31.75	1068.38
		31.85	1032.5	31.9	76.9601	31.775	60.48	31.75	83.0974	31.8375	98.4577	31.825	1068.38
		31.9125	1051.25	31.9625	75.4529	31.8375	77.04	31.825	83.3851	31.9125	98.3923	31.9	1068.38
		31.975	1032.5	32.0375	76.0622	31.9	66.24	31.8875	83.6536	31.975	99.3311	31.9625	1072.58
		32.0375	1051.25	32.1	73.2083	31.9625	87.84	31.9625	83.288	32.0375	99.56	32.0375	1072.58
		32.1125	1042.5	32.175	75.5491	32.025	66.24	32.025	83.3304	32.1125	99.7496	32.1	1072.58
		32.1875	1051.25	32.2375	75.7736	32.0875	77.04	32.1	83.8027	32.175	98.4595	32.1625	1072.58
		32.25	1051.25	32.3	79.1727	32.1625	60.48	32.1625	84.1755	32.2375	97.9605	32.2375	1072.58
		32.325	1061.25	32.375	78.1465	32.225	82.8	32.225	83.9856	32.3	97.9187	32.3	1068.38
		32.3875	1051.25	32.4375	79.8461	32.3	77.04	32.2875	83.6385	32.375	99.0589	32.3625	1068.38
		32.4625	1061.25	32.5	76.1584	32.3625	77.04	32.3625	83.0293	32.4375	99.0895	32.425	1068.38
		32.525	1042.5	32.5625	78.5634	32.4375	71.28	32.425	83.8343	32.5	99.5956	32.5	1068.38
		32.5875	1061.25	32.6375	77.4411	32.5	60.48	32.4875	84.6861	32.575	99.2841	32.5625	1068.38
		32.6625	1051.25	32.7	79.5896	32.5625	77.04	32.5625	85.0745	32.65	99.3128	32.6375	1072.58
		32.725	1061.25	32.775	78.2107	32.625	71.28	32.625	84.5363	32.7125	99.8835	32.7	1072.58
		32.7875	1051.25	32.8375	80.1026	32.7	77.04	32.7	84.8443	32.775	100.515	32.775	1076.25
		32.8625	1051.25	32.9125	77.9541	32.7625	66.24	32.7625	84.3912	32.8375	100.923	32.8375	1076.25
		32.925	1071.25	32.975	80.8722	32.825	77.04	32.825	85.0764	32.9125	102.268	32.9	1076.25
		33	1061.25	33.05	79.6857	32.8875	66.24	32.9	85.2454	32.975	102.52	32.9625	1076.25
		33.075	1061.25	33.1125	79.2368	32.95	82.8	32.9625	85.629	33.0375	102.763	33.025	1072.58
		33.1375	1051.25	33.1875	78.5634	33.025	71.28	33.025	85.2346	33.1125	102.282	33.0875	1072.58
		33.2	1061.25	33.25	79.6857	33.0875	87.84	33.0875	86.2896	33.175	102.399	33.1625	1076.25
		33.2625	1061.25	33.3125	80.5836	33.1625	66.24	33.15	85.5105	33.25	103.337	33.225	1072.58
		33.3375	1071.25	33.375	81.257	33.225	77.04	33.225	85.5273	33.3125	102.787	33.2875	1076.25
		33.3875	1042.5	33.45	81.706	33.3	66.24	33.2875	84.7326	33.3875	103.039	33.35	1076.25
		33.4625	1061.25	33.5125	79.9102	33.3625	77.04	33.35	85.0754	33.45	101.625	33.4125	1076.25
		33.525	1051.25	33.5875	80.4233	33.4375	66.24	33.425	85.2353	33.525	101.417	33.4875	1076.25
		33.5875	1071.25	33.6625	78.9162	33.5	87.84	33.4875	85.849	33.5875	102.112	33.55	1080.45
		33.65	1042.5	33.725	77.6976	33.5625	71.28	33.5625	85.5299	33.65	103.203	33.625	1080.45
		33.725	1071.25	33.7875	76.7677	33.625	77.04	33.625	85.6263	33.725	103.2	33.6875	1080.45
		33.7875	1061.25	33.85	79.1085	33.7	66.24	33.6875	86.119	33.7875	103.28	33.75	1080.45
		33.8625	1080	33.9125	77.9221	33.7625	77.04	33.7625	87.5372	33.85	102.996	33.8125	1080.45
		33.925	1061.25	33.9875	80.0064	33.8375	77.04	33.825	87.6755	33.9125	103.244	33.8875	1080.45
		34	1080	34.05	78.0503	33.9	82.8	33.8875	88.0279	33.975	104.319	33.95	1080.45
		34.0625	1061.25	34.1125	79.1406	33.975	77.04	33.95	87.4092	34.0375	105.883	34.0125	1080.45
		34.125	1080	34.1875	79.4934	34.0375	77.04	34.0125	87.6969	34.1	106.222	34.075	1080.45
		34.2	1061.25	34.25	83.9506	34.1125	71.28	34.0875	88.0337	34.175	106.756	34.15	1084.12
		34.2625	1080	34.325	81.0326	34.175	77.04	34.15	88.4197	34.2375	106.886	34.2125	1084.12
		34.325	1071.25	34.3875	82.1549	34.25	77.04	34.2125	88.3254	34.3125	106.066	34.275	1084.12
		34.4	1080	34.45	79.4934	34.3125	77.04	34.2875	88.0598	34.375	106.683	34.35	1084.12
		34.4625	1071.25	34.525	82.1549	34.3875	71.28	34.3625	88.3343	34.4375	106.912	34.4125	1084.12
		34.525	1071.25	34.5875	80.0064	34.4375	71.28	34.425	88.2916	34.5	107.55	34.475	1084.12
		34.6	1090	34.6625	85.4898	34.5125	82.8	34.4875	88.0392	34.575	107.682	34.55	1088.33
		34.6625	1080	34.725	82.5717	34.575	82.8	34.5625	87.5578	34.6375	106.731	34.6125	1084.12
		34.7375	1080	34.7875	83.181	34.65	87.84	34.625	87.559	34.7	106.168	34.675	1088.33
		34.8	1071.25	34.8625	79.4934	34.7125	66.24	34.7	87.1855	34.7625	105.972	34.7375	1088.33
		34.875	1080	34.925	80.6798	34.775	82.8	34.7625	87.9809	34.8375	106.72	34.8	1088.33
		34.925	1071.25	34.9875	79.6537	34.85	71.28	34.825	87.7868	34.9	107.309	34.875	1088.33
		35	1100	35.05	83.0528	34.925	87.84	34.8875	88.7893	34.9625	107.149	34.9375	1088.33
		35.0625	1061.25	35.125	83.7903	34.9875	71.28	34.95	88.9758	35.0375	106.775	35	1088.33
		35.125	1080	35.1875	84.3996	35.0625	82.8	35.025	89.7442	35.1	105.927	35.0625	1088.33
		35.1875	1071.25	35.2625	84.2071	35.125	71.28	35.0875	90.1018	35.175	106.152	35.1375	1088.33
		35.25	1090	35.325	84.7202	35.1875	82.8	35.1625	90.3576	35.2375	106.873	35.2	1092.53
		35.3125	1071.25	35.3875	85.4898	35.2625	77.04	35.225	90.4924	35.3	107.29	35.275	1092.53
		35.3875	1090	35.4625	84.2071	35.325	93.6	35.2875	90.8148	35.375	107.139	35.3375	1092.53
		35.45	1071.25	35.525	85.4898	35.3875	71.28	35.35	90.997	35.4375	106.828	35.4125	1092.53
		35.525	1100	35.5875	84.2071	35.4625	82.8	35.425	91.2403	35.5	106.488	35.4625	1092.53
		35.5875	1090	35.65	85.4898	35.525	66.24	35.4875	90.7285	35.575	107.182	35.5375	1096.2
		35.6625	1100	35.7125	84.2071	35.5875	93.6	35.55	91.3609	35.6375	107.848	35.6	1092.53
		35.725	1080	35.7875	85.9387	35.6625	71.28	35.6125	91.307	35.7	109.085	35.6625	1096.2
		35.7875	1100	35.85	83.5337	35.7375	87.84	35.675	90.768	35.7625	108.487	35.725	1096.2
		35.8625	1090	35.925	85.105	35.8	66.24	35.7375	90.7836	35.8375	107.883	35.8	1096.2
		35.925	1100	35.9875	80.6798	35.875	82.8	35.8125	90.8244	35.9	107.495	35.8625	1096.2
		35.9875	1090	36.05	82.4755	35.9375	77.04	35.875	90.361	35.975	106.853	35.925	1100.4
		36.0625	1090	36.125	81.0326	36	87.84	35.95	90.2315	36.0375	109.11	36	1100.4
		36.125	1100	36.1875	83.9506	36.075	66.24	36.0125	90.1081	36.1	109.641	36.0625	1100.4
		36.1875	1090	36.2625	82.0587	36.1375	82.8	36.0875	89.6626	36.1625	109.19	36.1375	1100.4
		36.2625	1100	36.325	84.9767	36.2	71.28	36.15	90.1965	36.2375	108.315	36.2	1100.4
		36.325	1090	36.4	80.263	36.275	93.6	36.225	90.1191	36.3	108.173	36.2625	1100.4
		36.4	1108.75	36.4625	84.0148	36.3375	77.04	36.2875	90.2684	36.3625	108.052	36.3375	1104.6
		36.4625	1100	36.5375	82.9886	36.4	82.8	36.35	90.6472	36.425	109.076	36.4	1104.6
		36.5375	1108.75	36.6	87.6062	36.475	77.04	36.4125	91.4978	36.5	109.059	36.4625	1104.6
		36.6	1090	36.6625	85.9387	36.5375	82.8	36.4875	91.1909	36.5625	109.661	36.5375	1104.6
		36.6625	1108.75	36.725	86.6442	36.6125	82.8	36.55	92.1554	36.6375	108.642	36.6	1104.6
		36.725	1090	36.8	84.4316	36.675	77.04	36.6125	92.2735	36.7	109.135	36.675	1104.6
		36.7875	1100	36.8625	86.4518	36.75	71.28	36.675	92.2788	36.775	108.809	36.7375	1104.6
		36.85	1080	36.9375	85.3295	36.8125	82.8	36.7375	92.5461	36.8375	109.692	36.8125	1104.6
		36.925	1108.75	37	86.1953	36.875	87.84	36.8125	92.4195	36.9125	110.094	36.875	1108.28
		36.9875	1100	37.075	84.7202	36.9375	82.8	36.875	92.9134	36.975	110.519	36.95	1108.28
		37.05	1118.75	37.1375	83.4376	37	82.8	36.95	92.6411	37.0375	109.885	37.0125	1108.28
		37.125	1100	37.2	84.6561	37.0625	66.24	37.0125	92.5732	37.1125	109.906	37.0875	1112.47
		37.1875	1118.75	37.2625	83.5337	37.1375	93.6	37.0875	92.892	37.175	109.406	37.15	1112.47
		37.2625	1090	37.3375	84.3996	37.2	82.8	37.15	93.2696	37.2375	110.339	37.2125	1112.47
		37.325	1118.75	37.4	84.4316	37.275	93.6	37.2125	93.5045	37.3	110.566	37.275	1108.28
		37.4	1100	37.4625	88.6965	37.3375	71.28	37.275	93.3099	37.375	112.102	37.35	1112.47
		37.4625	1128.75	37.5375	87.7345	37.4125	87.84	37.3375	93.091	37.4375	110.805	37.4	1108.28
		37.525	1090	37.6	89.1454	37.475	77.04	37.4	92.9359	37.5	110.31	37.475	1112.47
		37.5875	1118.75	37.6625	82.7962	37.55	93.6	37.475	93.25	37.5625	110.145	37.5375	1112.47
		37.6625	1108.75	37.7375	83.9827	37.6125	77.04	37.5375	93.57	37.6375	110.53	37.6125	1112.47
		37.725	1128.75	37.8	85.105	37.675	87.84	37.6125	94.224	37.7	110.743	37.675	1112.47
		37.8	1118.75	37.875	89.4982	37.7375	71.28	37.675	94.837	37.775	110.784	37.75	1116.67
		37.8625	1108.75	37.9375	87.2535	37.8125	87.84	37.75	93.8594	37.8375	110.22	37.8125	1116.67
		37.9375	1128.75	38.0125	90.364	37.875	77.04	37.8125	94.4508	37.9125	110.303	37.875	1116.67
		38	1118.75	38.075	86.9008	37.9375	93.6	37.8875	94.2295	37.975	110.316	37.9375	1116.67
		38.075	1118.75	38.15	88.7927	38.0125	77.04	37.95	94.7837	38.0375	110.479	38	1112.47
		38.1375	1108.75	38.2125	84.9447	38.075	93.6	38.025	93.9936	38.1	111.298	38.0625	1112.47
		38.2	1118.75	38.275	87.2856	38.1375	77.04	38.0875	94.5277	38.175	111.083	38.1375	1112.47
		38.2625	1108.75	38.35	86.3556	38.2125	82.8	38.15	93.0833	38.2375	111.859	38.2	1112.47
		38.3375	1128.75	38.4125	92.0635	38.275	77.04	38.225	94.1899	38.3	111.611	38.2625	1116.67
		38.4	1100	38.475	90.1074	38.3375	82.8	38.2875	94.0346	38.375	112.67	38.325	1116.67
		38.4625	1128.75	38.55	90.396	38.4125	87.84	38.35	95.17	38.4375	112.726	38.3875	1116.67
		38.525	1108.75	38.6125	85.2653	38.475	87.84	38.425	94.5994	38.5	112.839	38.4625	1116.67
		38.5875	1128.75	38.675	87.991	38.5375	82.8	38.4875	95.281	38.575	113.346	38.525	1116.67
		38.6625	1108.75	38.75	88.6644	38.6	77.04	38.5625	94.7691	38.6375	113.313	38.6	1120.35
		38.725	1118.75	38.8125	90.5564	38.6625	93.6	38.625	94.9633	38.7	113.653	38.6625	1120.35
		38.8	1118.75	38.875	89.3378	38.725	77.04	38.6875	95.0472	38.775	113.651	38.7375	1120.35
		38.8625	1147.5	38.9375	89.3378	38.8	93.6	38.7625	95.2222	38.8375	113.358	38.8	1120.35
		38.9375	1118.75	39.0125	90.1074	38.8625	77.04	38.825	95.4883	38.9	113.553	38.8625	1120.35
		39	1128.75	39.075	89.3378	38.925	87.84	38.8875	95.8455	38.9625	113.755	38.925	1120.35
		39.075	1118.75	39.1375	88.8248	39	77.04	38.95	95.8307	39.025	114.187	39	1120.35
		39.1375	1137.5	39.2	88.1193	39.075	87.84	39.0125	95.6477	39.0875	114.848	39.0625	1120.35
		39.2	1118.75	39.275	92.5124	39.1375	77.04	39.0875	95.3848	39.1625	115.157	39.125	1120.35
		39.2625	1128.75	39.3375	91.0374	39.2	93.6	39.15	95.9102	39.225	114.759	39.1875	1120.35
		39.325	1128.75	39.4125	90.845	39.275	77.04	39.2125	95.7408	39.2875	114.475	39.25	1120.35
		39.3875	1128.75	39.475	85.8426	39.3375	87.84	39.2875	95.6096	39.35	114.625	39.325	1120.35
		39.4625	1128.75	39.5375	87.7986	39.4	77.04	39.35	95.5001	39.425	115.145	39.3875	1124.55
		39.525	1108.75	39.6	89.0492	39.475	99.36	39.425	95.3953	39.4875	115.531	39.4625	1124.55
		39.5875	1137.5	39.675	94.9495	39.5375	82.8	39.4875	95.7417	39.55	116.287	39.525	1124.55
		39.65	1128.75	39.7375	91.2618	39.6	87.84	39.55	96.2523	39.625	116.301	39.5875	1124.55
		39.725	1137.5	39.8	92.2238	39.675	77.04	39.6125	96.9272	39.6875	116.373	39.65	1124.55
		39.7875	1128.75	39.8625	90.2357	39.7375	93.6	39.6875	97.0607	39.75	116.483	39.7125	1124.55
		39.8625	1137.5	39.925	92.4483	39.8	87.84	39.75	97.491	39.825	116.037	39.775	1124.55
		39.925	1128.75	40	89.402	39.875	93.6	39.8125	97.0739	39.8875	117.014	39.85	1124.55
		39.9875	1137.5	40.0625	88.5362	39.95	82.8	39.8875	97.9101	39.95	116.48	39.9125	1124.55
		40.05	1118.75	40.125	86.7404	40.0125	87.84	39.95	98.169	40.025	117.2	39.975	1124.55
		40.1125	1128.75	40.1875	90.9412	40.075	77.04	40.0125	98.052	40.1	116.389	40.0375	1124.55
		40.175	1128.75	40.2625	94.5006	40.1375	82.8	40.075	97.8679	40.1625	116.673	40.1125	1128.75
		40.25	1147.5	40.325	93.763	40.2125	87.84	40.15	98.1268	40.2375	116.758	40.175	1128.75
		40.3125	1118.75	40.4	90.5243	40.275	87.84	40.2125	97.9714	40.3	117.56	40.25	1132.42
		40.375	1147.5	40.4625	88.8889	40.3375	93.6	40.2875	98.2399	40.3625	117.922	40.3125	1132.42
		40.45	1128.75	40.525	90.364	40.4	82.8	40.35	98.403	40.4375	118.541	40.3875	1132.42
		40.5125	1147.5	40.5875	91.1336	40.475	87.84	40.425	98.1735	40.5	118.332	40.45	1132.42
		40.5875	1128.75	40.6625	92.1597	40.5375	82.8	40.4875	97.9571	40.5625	118.674	40.5125	1132.42
		40.65	1147.5	40.725	88.3758	40.6125	93.6	40.55	98.1285	40.625	118.917	40.5875	1128.75
		40.725	1137.5	40.7875	89.2416	40.675	82.8	40.6125	98.4454	40.7	118.916	40.65	1128.75
		40.7875	1157.5	40.8625	88.953	40.75	93.6	40.6875	97.6948	40.75	118.671	40.7125	1128.75
		40.8625	1137.5	40.925	92.8652	40.8125	82.8	40.75	97.6881	40.825	118.59	40.775	1128.75
		40.925	1137.5	40.9875	91.5825	40.875	99.36	40.8125	98.2047	40.8875	118.705	40.85	1128.75
		40.9875	1147.5	41.0625	91.7428	40.9375	82.8	40.875	98.7153	40.9625	118.51	40.9125	1132.42
		41.05	1147.5	41.125	89.3378	41.0125	87.84	40.95	99.2199	41.025	118.198	40.9875	1132.42
		41.125	1157.5	41.1875	95.8474	41.075	77.04	41.0125	99.3906	41.0875	117.96	41.05	1132.42
		41.175	1137.5	41.2625	95.174	41.1375	99.36	41.0875	99.2744	41.15	117.081	41.125	1132.42
		41.25	1157.5	41.325	97.2262	41.2	82.8	41.15	99.9133	41.225	117.39	41.1875	1132.42
		41.3125	1137.5	41.3875	91.0694	41.2625	93.6	41.225	100.778	41.2875	117.731	41.25	1136.62
		41.3875	1157.5	41.4625	92.288	41.3375	77.04	41.2875	101.135	41.35	117.913	41.3125	1132.42
		41.45	1137.5	41.525	93.2179	41.4	93.6	41.35	100.456	41.4125	117.935	41.3875	1136.62
		41.5125	1147.5	41.5875	99.4388	41.4625	87.84	41.425	101.041	41.475	117.127	41.45	1132.42
		41.575	1147.5	41.65	97.3866	41.5375	93.6	41.4875	100.119	41.55	117.642	41.5125	1136.62
		41.65	1157.5	41.7125	95.0136	41.6	99.36	41.55	101.283	41.6125	118.085	41.575	1136.62
		41.7125	1137.5	41.7875	91.0053	41.675	77.04	41.6125	101.008	41.6875	119.613	41.65	1136.62
		41.775	1157.5	41.85	92.288	41.7375	77.04	41.6875	101.19	41.75	120.229	41.7125	1136.62
		41.8375	1147.5	41.925	94.244	41.8	99.36	41.75	100.156	41.825	121.206	41.7875	1136.62
		41.9	1166.25	41.9875	93.5706	41.875	93.6	41.825	100.491	41.8875	121.388	41.85	1136.62
		41.975	1147.5	42.0625	92.288	41.9375	82.8	41.8875	100.876	41.95	121.02	41.925	1140.83
		42.0375	1166.25	42.125	92.2559	42	87.84	41.9625	101.462	42.025	120.521	41.9875	1140.83
		42.1	1157.5	42.2	95.4946	42.0625	77.04	42.025	100.418	42.0875	121.364	42.0625	1140.83
		42.175	1166.25	42.2625	95.655	42.1375	99.36	42.0875	101.08	42.1625	121.812	42.1125	1140.83
		42.2375	1166.25	42.325	96.0077	42.2	93.6	42.15	100.829	42.225	122.685	42.1875	1140.83
		42.3125	1166.25	42.3875	90.4602	42.275	93.6	42.225	101.158	42.2875	122.099	42.25	1140.83
		42.375	1157.5	42.4625	92.288	42.3375	77.04	42.2875	101.01	42.3625	121.769	42.3125	1140.83
		42.4375	1166.25	42.525	94.3402	42.4125	87.84	42.35	101.222	42.425	121.247	42.375	1140.83
		42.5125	1166.25	42.5875	98.092	42.475	87.84	42.4125	101.139	42.4875	121.133	42.45	1140.83
		42.575	1157.5	42.6625	94.0837	42.55	99.36	42.4875	102.127	42.55	121.29	42.5125	1140.83
		42.6375	1176.25	42.725	93.5706	42.6125	82.8	42.55	102.291	42.625	121.36	42.575	1140.83
		42.7125	1166.25	42.7875	90.4602	42.675	93.6	42.625	102.004	42.6875	121.817	42.65	1144.5
		42.775	1186.25	42.8625	97.0338	42.7375	82.8	42.6875	101.654	42.7625	121.58	42.725	1144.5
		42.8375	1157.5	42.925	96.7452	42.8125	99.36	42.7625	101.772	42.825	121.448	42.7875	1144.5
		42.9125	1176.25	42.9875	97.7072	42.875	87.84	42.825	102.339	42.8875	121.685	42.8625	1144.5
		42.975	1166.25	43.0625	92.32	42.9375	93.6	42.9	103.027	42.95	121.817	42.925	1144.5
		43.05	1186.25	43.125	93.8592	43	82.8	42.9625	103.635	43.025	121.844	42.9875	1144.5
		43.1125	1176.25	43.1875	94.6609	43.0625	99.36	43.025	103.169	43.0875	122.46	43.05	1144.5
		43.1875	1176.25	43.25	97.5469	43.1375	87.84	43.0875	103.934	43.15	122.582	43.1125	1144.5
		43.25	1157.5	43.325	95.5908	43.2	93.6	43.1625	103.945	43.2125	123.011	43.1875	1148.7
		43.3125	1186.25	43.3875	95.4305	43.275	82.8	43.225	105.362	43.2875	122.351	43.25	1148.7
		43.375	1166.25	43.45	96.8414	43.3375	87.84	43.2875	105.091	43.35	123.041	43.3125	1148.7
		43.4375	1186.25	43.5125	97.9638	43.4	87.84	43.35	104.991	43.425	123.104	43.375	1148.7
		43.5	1166.25	43.5875	96.7773	43.475	93.6	43.425	103.964	43.4875	123.342	43.45	1148.7
		43.575	1176.25	43.65	93.282	43.5375	87.84	43.5	104.268	43.5625	123.47	43.5125	1144.5
		43.6375	1166.25	43.725	92.8652	43.6	87.84	43.5625	104.584	43.625	123.586	43.5875	1148.7
		43.7	1176.25	43.7875	95.0778	43.6625	93.6	43.6375	105.197	43.6875	123.912	43.65	1148.7
		43.775	1176.25	43.85	100.882	43.725	82.8	43.7	104.845	43.7625	124.134	43.7125	1148.7
		43.8375	1195	43.9125	99.3106	43.7875	104.4	43.7625	104.501	43.825	123.582	43.7875	1148.7
		43.9125	1186.25	43.9875	97.5148	43.85	87.84	43.825	104.389	43.8875	123.971	43.85	1148.7
		43.975	1176.25	44.05	94.0196	43.925	99.36	43.9	105	43.95	124.794	43.9125	1144.5
		44.0375	1176.25	44.1125	95.9756	44	87.84	43.9625	104.935	44.025	125.715	43.975	1148.7
		44.1125	1195	44.1875	96.2963	44.0625	99.36	44.025	104.86	44.0875	125.601	44.0375	1144.5
		44.175	1176.25	44.25	97.9638	44.1375	82.8	44.0875	104.975	44.15	125.365	44.1	1148.7
		44.2375	1176.25	44.3125	94.1158	44.2	99.36	44.1625	104.952	44.2125	124.628	44.175	1144.5
		44.3	1186.25	44.3875	95.7191	44.2625	87.84	44.225	105.429	44.2875	123.927	44.2375	1148.7
		44.3625	1176.25	44.45	97.1942	44.3375	99.36	44.3	105.877	44.35	124.374	44.3125	1148.7
		44.4375	1205	44.5125	101.299	44.4	82.8	44.3625	105.764	44.425	125.392	44.375	1148.7
		44.5	1176.25	44.575	99.3747	44.4625	99.36	44.4375	105.931	44.4875	125.847	44.45	1148.7
		44.575	1186.25	44.65	98.2844	44.525	82.8	44.5	105.72	44.55	125.739	44.5125	1152.9
		44.6375	1186.25	44.7125	94.0196	44.5875	104.4	44.5625	105.643	44.6125	125.625	44.5875	1152.9
		44.7125	1215	44.775	98.2844	44.6625	93.6	44.625	106.007	44.6875	125.483	44.65	1152.9
		44.775	1195	44.85	100.337	44.725	99.36	44.7	105.755	44.75	126.585	44.725	1152.9
		44.85	1195	44.9125	98.8937	44.8	87.84	44.7625	105.925	44.8125	126.526	44.7875	1148.7
		44.9125	1186.25	44.975	95.2381	44.8625	93.6	44.825	105.862	44.875	126.966	44.85	1148.7
		44.975	1205	45.0375	94.9816	44.9375	99.36	44.8875	106.867	44.95	126.242	44.9125	1148.7
		45.0375	1186.25	45.1125	98.6372	45	99.36	44.9625	106.685	45.0125	126.215	44.9875	1152.9
		45.1	1195	45.175	101.876	45.0625	93.6	45.025	107.174	45.0875	125.827	45.05	1152.9
		45.1625	1186.25	45.25	102.389	45.125	87.84	45.1	106.727	45.15	126.527	45.125	1152.9
		45.2375	1205	45.3125	98.3806	45.2	93.6	45.1625	107.293	45.225	127.515	45.1875	1152.9
		45.3	1186.25	45.3875	96.0398	45.25	93.6	45.2375	107.727	45.2875	127.583	45.2625	1156.58
		45.3625	1205	45.45	96.7132	45.325	104.4	45.3	108.204	45.35	127.044	45.325	1156.58
		45.4375	1195	45.5125	100.85	45.3875	82.8	45.3625	107.934	45.4125	126.453	45.4	1156.58
		45.5	1215	45.5875	97.9958	45.45	99.36	45.4375	108.732	45.4875	125.791	45.4625	1156.58
		45.575	1195	45.65	97.8355	45.5125	82.8	45.5	108.968	45.55	125.971	45.5375	1156.58
		45.6375	1205	45.7125	96.5849	45.575	104.4	45.5625	109.701	45.625	126.079	45.5875	1152.9
		45.7125	1195	45.7875	99.3106	45.65	93.6	45.625	109.277	45.6875	126.355	45.6625	1152.9
		45.775	1205	45.85	98.3486	45.7125	99.36	45.7	109.594	45.75	126.464	45.7125	1152.9
		45.8375	1205	45.9125	100.85	45.7875	82.8	45.7625	109.333	45.8125	125.827	45.7875	1152.9
		45.9	1205	45.975	99.1502	45.85	99.36	45.825	109.332	45.875	125.695	45.85	1152.9
		45.975	1205	46.0375	102.645	45.9125	93.6	45.9	109.263	45.95	125.691	45.925	1156.58
		46.0375	1205	46.1125	101.427	45.9875	104.4	45.975	109.326	46.0125	126.369	45.9875	1152.9
		46.1	1223.75	46.175	102.645	46.05	87.84	46.0375	108.993	46.0875	127.512	46.0625	1156.58
		46.1625	1186.25	46.2375	98.1882	46.1125	99.36	46.1125	108.573	46.15	126.735	46.125	1156.58
		46.2375	1223.75	46.3125	101.844	46.1875	87.84	46.175	108.289	46.2125	126.669	46.2	1156.58
		46.3	1215	46.375	102.357	46.2375	93.6	46.25	108.545	46.275	127.007	46.2625	1156.58
		46.375	1215	46.4375	103.351	46.3125	82.8	46.3	109.208	46.3375	127.39	46.325	1156.58
		46.4375	1195	46.5125	99.6954	46.375	99.36	46.375	109.236	46.4	128.901	46.4	1156.58
		46.5125	1205	46.5625	97.579	46.45	104.4	46.4375	109.161	46.475	129.25	46.4625	1156.58
		46.575	1215	46.6375	99.022	46.5125	99.36	46.5	108.366	46.5375	129.349	46.525	1156.58
		46.6375	1242.5	46.7	102.517	46.5875	99.36	46.5625	109.416	46.6	129.254	46.5875	1156.58
		46.7	1205	46.7625	103.447	46.65	87.84	46.6375	109.747	46.675	129.787	46.6625	1156.58
		46.775	1215	46.825	99.7916	46.725	93.6	46.7	110.437	46.7375	129.774	46.725	1156.58
		46.8375	1205	46.9	99.6954	46.7875	93.6	46.7625	109.895	46.8125	130.232	46.8	1156.58
		46.9	1233.75	46.9625	100.176	46.85	104.4	46.8375	110.26	46.875	130.346	46.8625	1156.58
		46.9625	1223.75	47.0375	105.564	46.9125	87.84	46.9	109.356	46.95	130.336	46.9375	1156.58
		47.025	1223.75	47.1	104.377	46.9875	99.36	46.975	110.407	47.0125	130.034	47	1156.58
		47.1	1205	47.1625	104.73	47.05	87.84	47.0375	110.497	47.0875	130.355	47.0625	1156.58
		47.175	1223.75	47.2375	101.042	47.1125	110.16	47.1125	110.618	47.15	129.714	47.125	1156.58
		47.2375	1223.75	47.3	102.71	47.175	93.6	47.175	109.651	47.225	129.708	47.1875	1156.58
		47.3125	1215	47.3625	99.5992	47.25	104.4	47.2375	110.006	47.2875	129.831	47.25	1156.58
		47.375	1215	47.425	101.844	47.3125	82.8	47.3	109.546	47.35	130.083	47.3125	1156.58
		47.45	1223.75	47.5	99.984	47.3875	104.4	47.375	110.371	47.4125	130.465	47.375	1152.9
		47.5125	1223.75	47.5625	104.217	47.45	87.84	47.4375	110.365	47.475	129.821	47.4375	1156.58
		47.575	1233.75	47.6375	102.774	47.5125	110.16	47.5125	110.789	47.5375	130.173	47.5125	1156.58
		47.65	1223.75	47.7	102.293	47.575	87.84	47.575	111.357	47.6125	129.914	47.575	1156.58
		47.7125	1223.75	47.7625	98.7654	47.6375	99.36	47.65	111.782	47.675	130.566	47.65	1156.58
		47.775	1233.75	47.825	105.179	47.7125	87.84	47.7125	112.092	47.75	131.048	47.7125	1160.78
		47.8375	1223.75	47.9	108.257	47.775	99.36	47.7875	112.46	47.8125	131.358	47.7875	1160.78
		47.9125	1233.75	47.9625	109.764	47.8375	99.36	47.85	112.558	47.8875	131.496	47.85	1160.78
		47.9875	1215	48.0375	104.57	47.9	93.6	47.9125	113.051	47.95	132.233	47.9125	1160.78
		48.05	1233.75	48.1	98.8616	47.9625	104.4	47.975	112.919	48.0125	131.719	47.9875	1160.78
		48.125	1223.75	48.1625	98.8296	48.025	87.84	48.05	112.652	48.075	132.453	48.05	1160.78
		48.1875	1242.5	48.225	102.165	48.1	104.4	48.1125	112.626	48.15	131.765	48.1125	1160.78
		48.25	1223.75	48.2875	105.051	48.1625	93.6	48.1875	112.512	48.2125	132.566	48.175	1160.78
		48.3125	1233.75	48.3625	103.672	48.2375	104.4	48.25	112.487	48.275	132.429	48.25	1160.78
		48.375	1215	48.425	103.864	48.3	93.6	48.3125	112.55	48.35	133.204	48.3125	1160.78
		48.4375	1242.5	48.5	104.441	48.375	110.16	48.3875	112.239	48.4125	132.178	48.375	1160.78
		48.5125	1223.75	48.5625	109.732	48.4375	87.84	48.45	111.228	48.4875	131.622	48.45	1164.45
		48.575	1233.75	48.6375	108.482	48.5	99.36	48.525	111.109	48.55	131.897	48.5125	1164.45
		48.6375	1215	48.7	106.269	48.5625	93.6	48.5875	111.224	48.625	132.644	48.6	1164.45
		48.7	1242.5	48.7625	102.068	48.625	110.16	48.6625	111.902	48.6875	132.445	48.6625	1164.45
		48.775	1223.75	48.8375	103.03	48.7	87.84	48.725	112.103	48.7625	133.034	48.7375	1164.45
		48.8375	1252.5	48.9	102.004	48.7625	104.4	48.7875	112.357	48.825	132.322	48.8	1164.45
		48.9125	1223.75	48.9625	105.083	48.825	87.84	48.85	112.135	48.9	132.957	48.8625	1164.45
		48.975	1242.5	49.0375	102.581	48.8875	110.16	48.9125	112.803	48.9625	133.134	48.925	1164.45
		49.05	1233.75	49.1	103.96	48.9625	93.6	48.975	112.995	49.025	133.938	49	1164.45
		49.1125	1252.5	49.1625	102.902	49.025	99.36	49.05	113.703	49.0875	134.061	49.0625	1164.45
		49.1875	1233.75	49.225	108.866	49.1	87.84	49.1125	113.402	49.1625	134.041	49.1375	1164.45
		49.2375	1233.75	49.3	107.776	49.1625	99.36	49.175	113.134	49.225	133.973	49.2	1164.45
		49.3125	1233.75	49.3625	109.893	49.2375	99.36	49.2375	113.193	49.3	133.408	49.275	1164.45
		49.375	1233.75	49.4375	105.467	49.3	104.4	49.3125	113.519	49.3625	133.748	49.3375	1164.45
		49.45	1242.5	49.5	104.473	49.375	99.36	49.375	113.825	49.425	134.129	49.4125	1168.65
		49.5125	1233.75	49.575	99.7595	49.4375	93.6	49.45	113.826	49.5	134.361	49.475	1164.45
		49.575	1252.5	49.6375	100.273	49.5	99.36	49.5125	113.791	49.5625	134.442	49.55	1168.65
		49.65	1233.75	49.7125	100.882	49.5625	93.6	49.575	113.703	49.625	134.565	49.6125	1168.65
		49.7125	1252.5	49.775	105.147	49.6375	110.16	49.6375	114.296	49.7	134.152	49.6875	1164.45
		49.7875	1242.5	49.8375	107.423	49.7	93.6	49.7125	114.372	49.7625	134.118	49.75	1164.45
		49.85	1252.5	49.9	110.021	49.7625	104.4	49.775	114.068	49.8375	133.792	49.8125	1164.45
		49.9125	1242.5	49.975	110.117	49.8375	99.36	49.8375	113.607	49.9	135.442	49.8875	1164.45
		49.9875	1252.5	50.0375	106.75	49.9	110.16	49.9	114.559	49.9625	134.779	49.95	1164.45
		50.05	1242.5	50.1125	108.065	49.975	93.6	49.975	115.095	50.0375	135.429	50.0125	1160.78
		50.1125	1262.5	50.175	107.199	50.0375	104.4	50.0375	115.214	50.1	134.296	50.0875	1164.45
		50.175	1242.5	50.25	107.423	50.1125	87.84	50.1125	115.226	50.175	134.227	50.1625	1164.45
		50.2375	1262.5	50.3125	106.429	50.175	99.36	50.175	115.311	50.2375	134.697	50.225	1164.45
		50.3125	1233.75	50.375	107.039	50.2375	93.6	50.25	115.78	50.3125	135.127	50.3	1164.45
		50.375	1262.5	50.45	104.634	50.3	110.16	50.3125	115.774	50.375	135.298	50.375	1164.45
		50.45	1242.5	50.5125	106.878	50.375	93.6	50.375	115.931	50.4375	135.788	50.4375	1164.45
		50.5125	1271.25	50.575	104.313	50.4375	110.16	50.4375	115.923	50.5125	134.967	50.5125	1164.45
		50.5875	1252.5	50.6375	104.313	50.5	93.6	50.5	115.95	50.575	135.24	50.575	1160.78
		50.6625	1262.5	50.7	103.094	50.575	110.16	50.575	116.19	50.6375	135.095	50.6375	1164.45
		50.725	1233.75	50.7625	107.808	50.65	93.6	50.6375	116.113	50.7125	136.31	50.7	1160.78
		50.8	1271.25	50.8375	108.995	50.7125	110.16	50.7	116.093	50.775	136.235	50.775	1164.45
		50.8625	1252.5	50.9	112.298	50.7875	99.36	50.7625	116.335	50.8375	136.674	50.8375	1160.78
		50.925	1262.5	50.9625	107.007	50.85	110.16	50.825	116.552	50.9	135.83	50.9125	1164.45
		51	1233.75	51.0375	106.686	50.9125	93.6	50.9	116.416	50.975	136.018	50.975	1160.78
		51.0625	1262.5	51.1	105.98	50.9875	104.4	50.975	116.765	51.0375	136.569	51.05	1160.78
		51.1375	1252.5	51.1625	110.245	51.05	99.36	51.0375	116.606	51.1125	136.98	51.1125	1160.78
		51.2	1271.25	51.2375	107.776	51.1125	110.16	51.1	116.21	51.175	136.892	51.1875	1160.78
		51.275	1271.25	51.3125	108.995	51.1875	99.36	51.1625	116.224	51.25	137.411	51.25	1156.58
		51.3375	1262.5	51.375	103.992	51.25	99.36	51.2375	116.564	51.3125	137.097	51.3125	1156.58
		51.4125	1262.5	51.4375	105.596	51.3125	99.36	51.3	116.698	51.375	137.472	51.3875	1152.9
		51.475	1271.25	51.5125	108.001	51.3875	104.4	51.3625	116.802	51.4375	137.959	51.45	1148.7
		51.5375	1271.25	51.575	112.169	51.45	110.16	51.425	117.608	51.5125	137.95	51.5125	1148.7
		51.6125	1262.5	51.6375	111.464	51.525	99.36	51.4875	117.529	51.575	139.105	51.575	1148.7
		51.675	1271.25	51.7125	112.073	51.5875	104.4	51.55	118.355	51.65	138.155	51.65	1148.7
		51.7375	1262.5	51.775	111.175	51.6625	99.36	51.6125	118.258	51.7125	138.663	51.7125	1144.5
		51.8125	1271.25	51.8375	109.219	51.725	104.4	51.6875	118.603	51.7875	138.036	51.775	1144.5
		51.875	1252.5	51.9125	108.001	51.7875	104.4	51.75	118.004	51.85	138.1	51.85	1144.5
		51.9375	1271.25	51.975	107.52	51.8625	104.4	51.825	117.852	51.9125	138.498	51.9125	1144.5
		52.0125	1262.5	52.05	108.225	51.925	93.6	51.9	117.693	51.975	138.223	51.9875	1144.5
		52.075	1281.25	52.1125	108.546	51.9875	104.4	51.9625	118.366	52.05	138.074	52.05	1144.5
		52.15	1262.5	52.175	111.015	52.05	99.36	52.0375	118.608	52.1125	137.884	52.1125	1144.5
		52.2125	1281.25	52.2375	108.546	52.125	115.92	52.1	118.882	52.175	137.988	52.1875	1144.5
		52.2875	1271.25	52.3125	108.225	52.1875	99.36	52.1625	118.332	52.25	138.388	52.25	1144.5
		52.35	1281.25	52.375	106.558	52.2625	110.16	52.2375	118.633	52.3125	138.746	52.3125	1144.5
		52.425	1271.25	52.4375	110.406	52.325	93.6	52.3	119.256	52.375	138.917	52.375	1140.83
		52.4875	1271.25	52.5	110.662	52.4	110.16	52.3625	119.034	52.4375	138.325	52.4375	1140.83
		52.55	1262.5	52.5625	112.618	52.4625	93.6	52.425	118.807	52.5125	138.604	52.5125	1140.83
		52.625	1291.25	52.6375	108.674	52.525	115.92	52.5	118.555	52.575	138.821	52.575	1140.83
		52.6875	1271.25	52.7	109.796	52.6	104.4	52.5625	118.787	52.65	139.168	52.6375	1140.83
		52.75	1281.25	52.7625	108.674	52.6625	115.92	52.6375	119.177	52.7125	139.644	52.7125	1140.83
		52.8125	1271.25	52.8375	112.618	52.725	93.6	52.7	119.723	52.775	139.744	52.775	1140.83
		52.875	1291.25	52.9	110.213	52.8	104.4	52.775	119.898	52.8375	139.544	52.85	1140.83
		52.95	1281.25	52.975	111.079	52.8625	93.6	52.8375	120.008	52.9125	139.529	52.9125	1140.83
		53.0125	1291.25	53.0375	107.904	52.9375	110.16	52.9	120.364	52.975	139.388	52.975	1140.83
		53.0875	1271.25	53.1	109.347	53	110.16	52.9625	120.638	53.0375	139.697	53.0375	1136.62
		53.15	1291.25	53.175	110.566	53.0625	115.92	53.0375	120.037	53.1	140.12	53.1	1136.62
		53.2125	1271.25	53.2375	112.073	53.1375	99.36	53.1	120.664	53.175	139.238	53.175	1140.83
		53.275	1281.25	53.3	111.56	53.2	99.36	53.1625	120.399	53.2375	139.341	53.2375	1136.62
		53.35	1281.25	53.3625	110.823	53.275	104.4	53.225	121.298	53.3125	138.457	53.3	1140.83
		53.4125	1271.25	53.4375	111.656	53.3375	110.16	53.3	121.039	53.375	139.383	53.3625	1136.62
		53.475	1291.25	53.5	111.752	53.4	104.4	53.3625	120.884	53.45	139.228	53.4375	1140.83
		53.5375	1262.5	53.575	113.644	53.4625	93.6	53.4375	120.287	53.5125	139.37	53.5	1136.62
		53.6	1291.25	53.6375	110.983	53.5375	99.36	53.5	120.533	53.575	139.884	53.575	1140.83
		53.6625	1271.25	53.7125	110.117	53.6	99.36	53.575	120.83	53.65	139.374	53.6375	1136.62
		53.7375	1300	53.775	108.578	53.6625	120.96	53.6375	121.179	53.7125	139.554	53.7125	1140.83
		53.8	1281.25	53.8375	111.143	53.725	104.4	53.7125	120.52	53.775	140.068	53.775	1136.62
		53.875	1300	53.9	111.015	53.8	110.16	53.775	121.061	53.85	140.691	53.8375	1140.83
		53.9375	1281.25	53.975	113.195	53.8625	93.6	53.8375	121.104	53.9125	140.51	53.9125	1136.62
		54.0125	1310	54.0375	109.861	53.925	115.92	53.9	121.507	53.975	140.682	53.9625	1136.62
		54.075	1281.25	54.1	112.426	54	104.4	53.9625	121.105	54.0375	140.538	54.0375	1136.62
		54.15	1300	54.175	113.292	54.0625	115.92	54.0375	121.264	54.1	140.99	54.1	1140.83
		54.2125	1281.25	54.2375	115.44	54.1375	99.36	54.1	121.128	54.1625	141.775	54.175	1140.83
		54.275	1300	54.3125	112.009	54.2	104.4	54.1625	121.534	54.225	141.516	54.2375	1140.83
		54.35	1281.25	54.375	112.105	54.275	99.36	54.2375	121.954	54.3	141.273	54.3125	1140.83
		54.4125	1300	54.45	108.931	54.3375	115.92	54.3125	121.857	54.3625	141.026	54.375	1140.83
		54.475	1291.25	54.5125	112.105	54.4	99.36	54.375	122.083	54.4375	140.755	54.45	1140.83
		54.5375	1300	54.5875	109.7	54.475	110.16	54.45	122.302	54.5	140.438	54.5125	1140.83
		54.6125	1291.25	54.65	111.849	54.5375	99.36	54.5125	122.515	54.5625	140.989	54.5875	1144.5
		54.675	1291.25	54.7125	108.931	54.6	115.92	54.575	122.193	54.625	141.494	54.65	1144.5
		54.75	1300	54.7875	112.875	54.675	104.4	54.6375	121.846	54.7	141.04	54.725	1144.5
		54.8125	1300	54.85	111.752	54.7375	110.16	54.7	121.783	54.7625	140.759	54.7875	1144.5
		54.8875	1300	54.9125	112.875	54.8	99.36	54.7625	122.466	54.8375	140.989	54.85	1144.5
		54.95	1291.25	54.9875	108.931	54.8625	110.16	54.8375	121.997	54.9	141.878	54.925	1144.5
		55.0125	1291.25	55.05	110.887	54.9375	115.92	54.9	122.492	54.9625	141.855	54.9875	1144.5
		55.075	1291.25	55.125	111.592	55	104.4	54.9625	121.899	55.0375	143.011	55.0625	1144.5
		55.1375	1310	55.1875	113.869	55.0625	104.4	55.0375	122.538	55.1	142.383	55.125	1144.5
		55.2	1291.25	55.2625	113.099	55.125	93.6	55.1	122.684	55.175	141.906	55.2	1144.5
		55.275	1310	55.325	112.105	55.2	110.16	55.175	122.473	55.2375	141.54	55.2625	1148.7
		55.3375	1291.25	55.4	109.925	55.2625	110.16	55.2375	121.925	55.3	142.109	55.3375	1148.7
		55.4	1320	55.4625	110.374	55.325	120.96	55.3125	121.755	55.375	142.172	55.4	1148.7
		55.475	1310	55.525	113.003	55.3875	93.6	55.375	122.339	55.4375	143.534	55.4625	1148.7
		55.55	1310	55.5875	113.997	55.45	104.4	55.4375	122.837	55.5	143.547	55.5375	1148.7
		55.6125	1291.25	55.6625	115.825	55.525	99.36	55.5	122.941	55.575	143.481	55.5875	1148.7
		55.6875	1320	55.725	113.484	55.5875	120.96	55.575	123.181	55.6375	143.559	55.6625	1148.7
		55.75	1310	55.7875	113.324	55.6625	104.4	55.6375	123.027	55.7	143.689	55.725	1148.7
		55.825	1328.75	55.85	112.073	55.725	115.92	55.7	123.317	55.7625	143.511	55.7875	1148.7
		55.8875	1300	55.925	115.312	55.8	87.84	55.7625	123.522	55.8375	144.299	55.85	1148.7
		55.95	1320	55.9875	113.58	55.8625	110.16	55.825	123.641	55.9	144.561	55.9125	1152.9
		56.025	1300	56.0625	114.478	55.9375	104.4	55.8875	123.348	55.975	143.938	55.9875	1152.9
		56.0875	1320	56.125	110.63	56	120.96	55.9625	123.152	56.0375	143.325	56.05	1152.9
		56.1625	1300	56.1875	113.452	56.075	99.36	56.025	123.563	56.1	143.614	56.125	1156.58
		56.225	1320	56.2625	113.548	56.1375	110.16	56.1	123.523	56.175	144.09	56.1875	1156.58
		56.3	1310	56.325	116.723	56.2	99.36	56.1625	123.668	56.2375	144.175	56.25	1156.58
		56.3625	1328.75	56.4	110.983	56.2625	115.92	56.225	123.343	56.3	145.142	56.3125	1156.58
		56.4375	1310	56.4625	112.875	56.3375	104.4	56.2875	123.586	56.375	144.636	56.3875	1156.58
		56.5	1320	56.5375	109.957	56.4	115.92	56.3625	123.869	56.4375	144.729	56.4375	1156.58
		56.5625	1310	56.6	114.671	56.475	110.16	56.425	124.519	56.5	144.53	56.5125	1156.58
		56.625	1320	56.6625	112.779	56.5375	104.4	56.4875	123.378	56.5625	145.342	56.575	1156.58
		56.7	1310	56.725	113.965	56.6	110.16	56.5625	124.091	56.6375	145.451	56.6375	1156.58
		56.7625	1328.75	56.8	110.63	56.675	104.4	56.625	123.818	56.7	145.361	56.7	1156.58
		56.825	1320	56.8625	114.029	56.7375	115.92	56.7	125.378	56.775	145.795	56.775	1160.78
		56.8875	1320	56.9375	114.703	56.8	104.4	56.7625	124.823	56.8375	145.67	56.8375	1156.58
		56.9625	1320	57	115.472	56.875	110.16	56.8375	125.023	56.9	145.787	56.9125	1160.78
		57.025	1320	57.0625	113.58	56.9375	99.36	56.9	124.883	56.975	145.474	56.975	1160.78
		57.1	1338.75	57.1375	113.356	57	115.92	56.975	125.645	57.0375	144.754	57.05	1164.45
		57.1625	1320	57.2	114.286	57.075	104.4	57.0375	126.031	57.1	144.986	57.1125	1164.45
		57.2375	1338.75	57.2625	114.35	57.1375	115.92	57.1125	126.773	57.175	145.305	57.175	1164.45
		57.3	1320	57.325	115.568	57.2	99.36	57.175	126.592	57.2375	145.134	57.2375	1164.45
		57.375	1328.75	57.3875	113.099	57.275	115.92	57.2375	127.059	57.3	145.168	57.3	1164.45
		57.4375	1320	57.4625	116.338	57.3375	104.4	57.3	127.097	57.3625	145.269	57.3625	1164.45
		57.5125	1338.75	57.525	115.376	57.4125	115.92	57.375	127.968	57.425	145.343	57.425	1164.45
		57.575	1320	57.5875	117.813	57.4875	104.4	57.425	128.371	57.5	145.613	57.5	1164.45
		57.6375	1338.75	57.6625	113.965	57.55	115.92	57.5	128.633	57.5625	146.845	57.5625	1164.45
		57.7	1320	57.725	115.312	57.625	99.36	57.5625	127.939	57.625	147.191	57.6375	1168.65
		57.775	1338.75	57.7875	113.965	57.6875	115.92	57.6375	128.062	57.7	147.922	57.7	1168.65
		57.8375	1328.75	57.8625	117.813	57.75	104.4	57.7	128.209	57.7625	148.461	57.7625	1168.65
		57.9	1338.75	57.9375	114.863	57.825	115.92	57.775	127.852	57.825	148.449	57.8375	1168.65
		57.975	1320	58	117.108	57.8875	99.36	57.8375	127.013	57.8875	148.225	57.9	1172.85
		58.0375	1348.75	58.075	114.125	57.95	120.96	57.9125	126.648	57.9625	148.031	57.9625	1168.65
		58.1125	1338.75	58.1375	118.647	58.0125	104.4	57.9625	127.163	58.025	148.09	58.0375	1172.85
		58.175	1348.75	58.2	115.633	58.0875	120.96	58.0375	127.689	58.0875	148.666	58.1	1168.65
		58.2375	1328.75	58.275	116.851	58.15	104.4	58.1	127.674	58.1625	147.982	58.1625	1172.85
		58.3	1357.5	58.3375	114.19	58.225	115.92	58.175	126.833	58.225	147.752	58.225	1172.85
		58.375	1338.75	58.4	119.577	58.3	104.4	58.2375	127.441	58.3	147.496	58.3	1176.53
		58.4375	1348.75	58.475	119.288	58.3625	115.92	58.3	127.341	58.3625	148.012	58.3625	1172.85
		58.5	1328.75	58.55	120.988	58.425	104.4	58.3625	128.228	58.4375	148.386	58.4375	1176.53
		58.5625	1338.75	58.6125	114.254	58.4875	110.16	58.4375	127.876	58.5	148.397	58.5	1176.53
		58.6375	1348.75	58.6875	115.184	58.5625	104.4	58.5	128.492	58.5625	147.685	58.5625	1176.53
		58.7	1338.75	58.75	115.665	58.625	115.92	58.575	129.017	58.6375	147.296	58.6375	1176.53
		58.775	1348.75	58.825	121.501	58.6875	110.16	58.6375	129.451	58.7	146.969	58.7	1180.72
		58.8375	1338.75	58.8875	119.192	58.75	110.16	58.7125	129.794	58.7625	147.914	58.775	1176.53
		58.9125	1357.5	58.95	117.396	58.825	115.92	58.775	129.718	58.8375	148.858	58.8375	1180.72
		58.975	1357.5	59.025	117.172	58.8875	110.16	58.8375	129.598	58.9	149.938	58.9	1180.72
		59.05	1348.75	59.0875	120.827	58.9625	120.96	58.9	129.637	58.9625	149.661	58.9625	1180.72
		59.1125	1338.75	59.15	122.174	59.025	110.16	58.9625	129.55	59.025	150.005	59.0375	1180.72
		59.1875	1357.5	59.2125	119.641	59.1	110.16	59.025	129.536	59.0875	150.018	59.1	1180.72
		59.2375	1357.5	59.2875	115.536	59.175	110.16	59.0875	129.134	59.15	150.689	59.1625	1180.72
		59.3125	1367.5	59.35	113.228	59.2375	115.92	59.1625	129.077	59.225	151.87	59.225	1180.72
		59.375	1338.75	59.4125	119.064	59.3	110.16	59.225	129.364	59.2875	151.375	59.3	1184.92
		59.45	1357.5	59.475	121.084	59.375	115.92	59.3	130.053	59.3625	151.465	59.3625	1184.92
		59.5125	1348.75	59.55	120.475	59.4375	104.4	59.3625	129.245	59.425	150.628	59.4375	1184.92
		59.575	1367.5	59.6125	114.254	59.5125	115.92	59.4375	128.512	59.5	151.005	59.5	1184.92
		59.6375	1348.75	59.6875	115.184	59.575	110.16	59.5	128.144	59.5625	150.861	59.575	1188.6
		59.7125	1367.5	59.75	115.665	59.6375	115.92	59.5625	128.262	59.625	151.95	59.6375	1188.6
		59.7875	1357.5	59.8125	121.501	59.7	99.36	59.625	128.864	59.6875	150.708	59.7	1188.6
		59.85	1367.5	59.875	118.743	59.775	115.92	59.7	129.041	59.7625	150.045	59.7625	1188.6
		59.9125	1357.5	59.95	119.032	59.8375	104.4	59.7625	129.544	59.825	148.501	59.8375	1188.6
		59.975	1367.5	60.0125	116.114	59.9125	126.72	59.825	129.352	59.9	148.705	59.9	1188.6
		60.05	1348.75	60.075	121.918	59.975	110.16	59.8875	130.19	59.9625	148.851	59.9625	1188.6
		60.1125	1367.5	60.15	120.635	60.0375	120.96	59.9625	129.7	60.0375	150.043	60.025	1188.6
		60.175	1357.5	60.2125	119.865	60.1	99.36	60.025	130.414	60.1	149.652	60.1	1192.8
		60.2375	1367.5	60.2875	114.318	60.1625	120.96	60.1	129.78	60.175	149.484	60.1625	1192.8
		60.3125	1357.5	60.35	117.492	60.2375	104.4	60.1625	130.204	60.2375	149.012	60.2375	1197
		60.375	1367.5	60.4125	117.973	60.2875	115.92	60.2375	130.3	60.3	149.015	60.3	1192.8
		60.4375	1377.5	60.4875	120.539	60.3625	115.92	60.3	130.705	60.375	149.517	60.375	1197
		60.5125	1367.5	60.55	117.877	60.425	110.16	60.375	130.89	60.4375	151.382	60.4375	1197
		60.575	1377.5	60.6125	118.647	60.4875	120.96	60.4375	131.055	60.5	151.979	60.5	1197
		60.6375	1357.5	60.6875	122.334	60.55	104.4	60.5	130.874	60.575	152.201	60.575	1192.8
		60.7125	1377.5	60.75	125.124	60.625	115.92	60.5625	131.183	60.6375	150.943	60.6375	1197
		60.775	1367.5	60.8125	122.399	60.7	104.4	60.625	130.991	60.7	151.39	60.7	1197
		60.8375	1386.25	60.875	115.953	60.7625	120.96	60.7	130.501	60.7625	152.249	60.7625	1197
		60.9	1357.5	60.95	116.53	60.8375	110.16	60.75	130.466	60.8375	153.079	60.8375	1197
		60.975	1377.5	61.0125	119.513	60.9	115.92	60.825	130.735	60.9	153.278	60.9	1197
		61.0375	1367.5	61.0875	124.066	60.9625	104.4	60.8875	131.105	60.975	152.533	60.975	1197
		61.1	1377.5	61.15	119.513	61.0375	115.92	60.9625	131.577	61.0375	151.667	61.0375	1197
		61.175	1367.5	61.225	116.979	61.1	110.16	61.0375	131.688	61.1	151.532	61.1125	1200.67
		61.2375	1377.5	61.2875	115.28	61.1625	120.96	61.1	131.708	61.1625	152.348	61.175	1200.67
		61.3	1357.5	61.3625	121.501	61.225	110.16	61.1625	131.292	61.2375	152.401	61.2375	1200.67
		61.375	1386.25	61.425	122.367	61.3	120.96	61.2375	131.725	61.3	152.552	61.3	1200.67
		61.4375	1377.5	61.5	121.372	61.3625	110.16	61.3	132.19	61.3625	151.335	61.375	1204.88
		61.5125	1396.25	61.5625	115.023	61.425	126.72	61.3625	132.511	61.425	151.378	61.4375	1204.88
		61.575	1377.5	61.625	118.615	61.5	104.4	61.4375	132.689	61.5	150.883	61.5	1204.88
		61.6375	1386.25	61.6875	120.218	61.5625	120.96	61.5	132.435	61.5625	152.232	61.5625	1204.88
		61.7	1367.5	61.7625	123.617	61.6375	110.16	61.5625	133.543	61.6375	151.862	61.6375	1204.88
		61.7625	1386.25	61.825	119.416	61.7	115.92	61.6375	133.343	61.7	153.061	61.7	1204.88
		61.8375	1377.5	61.8875	119.609	61.7625	110.16	61.7	133.532	61.775	152.176	61.7625	1204.88
		61.9	1377.5	61.9625	116.081	61.825	120.96	61.775	132.721	61.8375	151.523	61.8375	1204.88
		61.975	1386.25	62.025	120.603	61.8875	110.16	61.8375	132.789	61.9125	151.712	61.9125	1209.08
		62.0375	1377.5	62.1	118.134	61.95	115.92	61.9125	132.879	61.975	153.152	61.975	1209.08
		62.1	1396.25	62.1625	120.891	62.025	126.72	61.975	133.319	62.0375	153.656	62.05	1212.75
		62.175	1386.25	62.225	121.725	62.0875	110.16	62.05	132.74	62.1125	154.739	62.1125	1212.75
		62.2375	1386.25	62.2875	125.477	62.15	120.96	62.1125	132.511	62.175	154.043	62.175	1212.75
		62.3125	1386.25	62.3625	122.687	62.2125	110.16	62.175	132.304	62.2375	154.557	62.2375	1212.75
		62.375	1415	62.425	119.769	62.2875	120.96	62.2375	132.581	62.3	153.949	62.3	1212.75
		62.4375	1396.25	62.4875	118.23	62.35	110.16	62.3	132.081	62.375	155.016	62.375	1212.75
		62.5125	1406.25	62.55	120.891	62.425	126.72	62.3625	132.103	62.4375	154.796	62.45	1212.75
		62.575	1386.25	62.625	123.425	62.4875	104.4	62.425	132.12	62.5	155.093	62.5125	1212.75
		62.6375	1406.25	62.6875	121.725	62.5625	115.92	62.4875	132.418	62.575	154.824	62.5875	1216.95
		62.7125	1377.5	62.7625	119.673	62.625	110.16	62.55	132.465	62.65	154.477	62.65	1216.95
		62.775	1406.25	62.825	119.064	62.6875	126.72	62.625	132.724	62.7125	154.538	62.725	1221.15
		62.8375	1396.25	62.9	124.964	62.7625	110.16	62.7	132.665	62.7875	155.366	62.7875	1221.15
		62.9125	1396.25	62.9625	123.585	62.825	110.16	62.7625	132.337	62.85	155.246	62.8625	1221.15
		62.975	1386.25	63.025	122.527	62.8875	104.4	62.825	132.78	62.925	155.068	62.925	1221.15
		63.05	1406.25	63.0875	118.005	62.9625	132.48	62.9	133.18	62.975	153.97	62.9875	1221.15
		63.1125	1396.25	63.1625	121.501	63.025	115.92	62.95	133.534	63.05	153.352	63.0625	1221.15
		63.1875	1415	63.225	123.553	63.0875	126.72	63.025	133.382	63.1125	153.124	63.1125	1221.15
		63.25	1396.25	63.2875	125.926	63.1625	99.36	63.0875	133.656	63.1875	153.287	63.1875	1221.15
		63.3125	1415	63.3625	118.647	63.225	120.96	63.15	133.28	63.2375	155.013	63.25	1221.15
		63.375	1396.25	63.425	120.122	63.3	115.92	63.225	134.681	63.3125	154.61	63.3125	1221.15
		63.4375	1406.25	63.4875	119.929	63.3625	126.72	63.2875	134.376	63.375	154.838	63.375	1221.15
		63.5125	1396.25	63.5625	126.182	63.425	104.4	63.35	134.792	63.45	153.291	63.45	1221.15
		63.575	1406.25	63.6375	122.334	63.4875	115.92	63.425	134.322	63.5125	152.966	63.5125	1224.83
		63.6375	1406.25	63.7	122.623	63.5625	110.16	63.4875	134.739	63.5875	153.023	63.5875	1224.83
		63.7	1406.25	63.7625	119.384	63.625	120.96	63.5625	134.722	63.65	154.043	63.65	1224.83
		63.775	1406.25	63.8375	124.387	63.6875	126.72	63.6375	135.111	63.7125	154.385	63.725	1224.83
		63.8375	1406.25	63.9	123.04	63.75	110.16	63.7	135.047	63.775	154.628	63.7875	1224.83
		63.9125	1415	63.9625	123.296	63.825	120.96	63.7625	136.159	63.85	154.101	63.85	1224.83
		63.975	1396.25	64.0375	119.577	63.8875	110.16	63.825	135.49	63.9125	155.096	63.9125	1224.83
		64.05	1415	64.1	123.361	63.95	132.48	63.9	135.245	63.975	154.68	63.975	1224.83
		64.1125	1406.25	64.1625	125.028	64.025	115.92	63.9625	134.972	64.0375	156.122	64.05	1224.83
		64.1875	1415	64.225	125.541	64.1	115.92	64.025	135.51	64.1	156.196	64.1125	1229.03
		64.2375	1406.25	64.3	122.591	64.1625	110.16	64.0875	135.923	64.175	155.815	64.175	1224.83
		64.3125	1415	64.3625	120.795	64.225	126.72	64.1625	136.366	64.2375	155.76	64.25	1229.03
		64.375	1406.25	64.4375	122.174	64.2875	120.96	64.225	136	64.3125	155.767	64.3125	1229.03
		64.45	1425	64.5	122.11	64.3625	120.96	64.3	135.665	64.375	156.28	64.375	1229.03
		64.5125	1406.25	64.575	121.34	64.425	99.36	64.3625	135.341	64.4375	157.298	64.45	1229.03
		64.575	1415	64.6375	119.865	64.4875	115.92	64.4375	135.336	64.5125	157.443	64.5125	1233.22
		64.65	1406.25	64.7125	121.501	64.55	115.92	64.5	135.651	64.575	157.631	64.5875	1233.22
		64.7125	1433.75	64.775	123.713	64.625	132.48	64.5625	135.649	64.6375	157.22	64.65	1233.22
		64.7875	1415	64.8375	127.016	64.6875	110.16	64.625	135.001	64.7125	157.42	64.7125	1233.22
		64.85	1425	64.9	124.034	64.75	120.96	64.7	134.855	64.775	156.835	64.775	1233.22
		64.9125	1415	64.975	123.713	64.825	110.16	64.7625	135.192	64.8375	157.348	64.85	1233.22
		64.9875	1433.75	65.0375	123.008	64.8875	126.72	64.825	135.482	64.9	157.728	64.9125	1233.22
		65.05	1415	65.1	124.451	64.9625	115.92	64.9	136.255	64.975	157.566	64.9875	1233.22
		65.1125	1425	65.175	123.264	65.025	126.72	64.9625	136.209	65.0375	157.916	65.05	1233.22
		65.175	1415	65.2375	124.739	65.1	110.16	65.025	136.935	65.1125	156.757	65.125	1233.22
		65.25	1433.75	65.3125	122.238	65.1625	120.96	65.1	136.516	65.175	156.941	65.1875	1236.9
		65.3125	1415	65.375	123.425	65.225	115.92	65.1625	136.853	65.25	157.216	65.2625	1236.9
		65.3875	1425	65.45	120.699	65.2875	120.96	65.2375	136.666	65.3125	156.914	65.325	1236.9
		65.4625	1415	65.5125	121.661	65.35	120.96	65.3	137.065	65.375	157.243	65.4	1236.9
		65.525	1433.75	65.575	118.711	65.4125	110.16	65.375	137.301	65.45	158.279	65.4625	1236.9
		65.6	1425	65.6375	123.842	65.4875	126.72	65.4375	137.93	65.5125	158.381	65.525	1236.9
		65.6625	1433.75	65.7125	122.815	65.55	110.16	65.5	137.431	65.575	159.567	65.5875	1233.22
		65.725	1415	65.775	125.028	65.6125	126.72	65.575	137.656	65.6375	158.853	65.65	1233.22
		65.8	1443.75	65.8375	122.88	65.6875	110.16	65.6375	137.134	65.7	158.453	65.7125	1236.9
		65.8625	1425	65.9	125.028	65.75	126.72	65.7	137.964	65.7625	158.348	65.775	1236.9
		65.925	1425	65.9625	124.611	65.825	115.92	65.7625	138.316	65.8375	158.368	65.85	1236.9
		66	1425	66.0375	125.958	65.8875	120.96	65.8375	138.519	65.9	159.094	65.9125	1236.9
		66.0625	1433.75	66.1	123.938	65.95	110.16	65.9	138.042	65.975	159.613	65.975	1236.9
		66.125	1443.75	66.1625	123.681	66.025	126.72	65.975	137.926	66.0375	159.343	66.05	1241.1
		66.1875	1425	66.2375	124.162	66.0875	120.96	66.0375	138.043	66.1125	158.841	66.1125	1241.1
		66.2625	1443.75	66.3	125.83	66.15	132.48	66.1125	138.395	66.175	158.308	66.1875	1241.1
		66.325	1415	66.3625	127.177	66.225	115.92	66.175	139.106	66.2375	158.178	66.25	1241.1
		66.4	1453.75	66.4375	123.585	66.2875	126.72	66.2375	138.811	66.3	158.673	66.3125	1241.1
		66.4625	1425	66.5	123.713	66.3625	110.16	66.3	138.875	66.3625	159.456	66.3875	1241.1
		66.525	1443.75	66.5625	122.046	66.425	126.72	66.375	138.443	66.425	158.456	66.4375	1241.1
		66.5875	1433.75	66.625	125.894	66.5	110.16	66.4375	138.352	66.4875	158.27	66.5125	1241.1
		66.65	1443.75	66.6875	126.15	66.5625	126.72	66.5	138.602	66.5625	158.763	66.575	1241.1
		66.7125	1425	66.7625	128.106	66.625	115.92	66.5625	138.355	66.625	159.21	66.6375	1241.1
		66.775	1443.75	66.825	124.675	66.7	132.48	66.6375	137.283	66.7	161.365	66.7	1241.1
		66.8375	1433.75	66.9	125.028	66.7625	110.16	66.7	137.727	66.7625	161.441	66.775	1241.1
		66.9125	1443.75	66.9625	121.34	66.825	126.72	66.775	137.567	66.8375	161.171	66.8375	1241.1
		66.975	1425	67.0375	125.028	66.8875	115.92	66.8375	137.928	66.9	160.367	66.9125	1241.1
		67.0375	1443.75	67.1	123.2	66.95	126.72	66.9125	137.489	66.975	159.784	66.975	1241.1
		67.1125	1433.75	67.175	130.832	67.025	120.96	66.975	138.614	67.0375	160.171	67.0375	1244.78
		67.175	1443.75	67.2375	129.357	67.075	115.92	67.05	138.585	67.1	161.337	67.1	1244.78
		67.2375	1443.75	67.3	130.191	67.15	126.72	67.1125	139.85	67.175	160.918	67.1625	1244.78
		67.3	1443.75	67.3625	125.509	67.2125	115.92	67.1875	139.314	67.2375	161.154	67.2375	1244.78
		67.375	1443.75	67.425	126.279	67.275	126.72	67.25	139.829	67.3	160.387	67.3	1244.78
		67.4375	1443.75	67.5	125.349	67.35	115.92	67.3125	138.725	67.3625	159.938	67.3625	1244.78
		67.5125	1453.75	67.5625	130.319	67.425	126.72	67.375	139.406	67.425	160.25	67.425	1244.78
		67.5625	1433.75	67.625	127.914	67.4875	110.16	67.45	139.424	67.5	160.673	67.5	1244.78
		67.6375	1453.75	67.6875	125.734	67.55	120.96	67.5125	140.659	67.5625	160.87	67.5625	1248.97
		67.7	1433.75	67.7625	125.06	67.6125	115.92	67.5875	140.016	67.6375	160.842	67.6375	1248.97
		67.775	1462.5	67.825	126.343	67.6875	126.72	67.65	140.165	67.7	160.705	67.7	1248.97
		67.8375	1443.75	67.9	127.273	67.75	115.92	67.725	139.633	67.775	159.934	67.775	1253.17
		67.9	1462.5	67.9625	126.343	67.825	126.72	67.7875	139.991	67.8375	160.461	67.85	1253.17
		67.975	1443.75	68.0375	125.573	67.8875	115.92	67.85	140.248	67.9	161.566	67.9125	1253.17
		68.0375	1462.5	68.1	124.002	67.95	126.72	67.925	140.201	67.9625	161.892	67.975	1253.17
		68.1125	1462.5	68.1625	128.78	68.0125	115.92	67.9875	139.523	68.025	161.751	68.05	1253.17
		68.175	1462.5	68.225	128.491	68.0875	132.48	68.05	139.782	68.0875	160.976	68.1125	1253.17
		68.2375	1453.75	68.3	128.427	68.15	115.92	68.1125	139.814	68.15	160.922	68.1875	1253.17
		68.3125	1472.5	68.3625	125.092	68.225	126.72	68.1875	139.944	68.225	161.497	68.25	1253.17
		68.375	1462.5	68.425	127.144	68.2875	110.16	68.25	140.174	68.2875	161.786	68.3125	1256.85
		68.4375	1472.5	68.5	127.946	68.35	132.48	68.325	140.176	68.3625	162.367	68.375	1253.17
		68.5	1453.75	68.5625	130.768	68.425	115.92	68.3875	140.586	68.425	161.579	68.45	1256.85
		68.5625	1462.5	68.6375	126.15	68.4875	126.72	68.4625	140.875	68.5	161.473	68.5125	1256.85
		68.6375	1453.75	68.7	126.022	68.55	115.92	68.525	140.715	68.5625	162.03	68.5875	1256.85
		68.7	1472.5	68.7625	122.559	68.6125	126.72	68.6	140.086	68.6375	162.595	68.65	1256.85
		68.7625	1462.5	68.8375	127.69	68.675	120.96	68.6625	140.338	68.7	162.37	68.725	1256.85
		68.8375	1472.5	68.9	127.177	68.7375	115.92	68.7375	140.613	68.7625	162.301	68.7875	1256.85
		68.9	1462.5	68.9625	129.133	68.8	126.72	68.8	141.701	68.8375	161.907	68.8625	1261.05
		68.9625	1462.5	69.025	125.958	68.8625	120.96	68.8625	141.503	68.9	162.996	68.925	1261.05
		69.0375	1462.5	69.0875	128.62	68.9375	137.52	68.925	141.672	68.9625	162.991	68.9875	1261.05
		69.1	1472.5	69.1625	127.497	69	115.92	68.9875	140.888	69.025	163.865	69.05	1261.05
		69.175	1472.5	69.225	129.453	69.075	120.96	69.05	141.428	69.0875	163.012	69.125	1261.05
		69.225	1453.75	69.3	126.888	69.15	115.92	69.125	141.31	69.1625	163.23	69.1875	1261.05
		69.3	1472.5	69.3625	129.261	69.2125	132.48	69.1875	142.228	69.2375	162.766	69.25	1261.05
		69.3625	1453.75	69.4375	129.421	69.2875	126.72	69.2625	141.824	69.3	163.114	69.325	1261.05
		69.425	1482.5	69.5	130.64	69.35	126.72	69.325	141.669	69.375	163.191	69.4	1265.25
		69.4875	1462.5	69.575	128.139	69.4125	110.16	69.3875	141.522	69.4375	163.575	69.4625	1265.25
		69.55	1472.5	69.6375	125.958	69.4875	126.72	69.4625	141.79	69.5	162.681	69.525	1265.25
		69.625	1462.5	69.7125	125.958	69.55	115.92	69.525	141.721	69.575	162.8	69.6	1265.25
		69.6875	1472.5	69.775	127.625	69.6125	132.48	69.5875	142.049	69.6375	162.492	69.6625	1265.25
		69.7625	1462.5	69.8375	131.922	69.675	115.92	69.65	142.025	69.7	163.029	69.725	1265.25
		69.825	1482.5	69.9	130.704	69.75	126.72	69.725	142.91	69.7625	163.138	69.8	1265.25
		69.9	1462.5	69.975	127.786	69.8125	120.96	69.7875	142.875	69.8375	163.756	69.8625	1265.25
		69.9625	1482.5	70.0375	126.535	69.8875	132.48	69.85	143.084	69.9	163.968	69.925	1265.25
		70.025	1462.5	70.1	129.261	69.95	115.92	69.9125	143.212	69.975	163.626	69.9875	1265.25
		70.0875	1482.5	70.175	129.774	70.025	126.72	69.9875	143.457	70.0375	163.889	70.05	1265.25
		70.1625	1472.5	70.25	131.345	70.0875	110.16	70.0625	143.822	70.1125	162.857	70.125	1268.92
		70.225	1491.25	70.3125	126.824	70.15	137.52	70.1375	143.775	70.175	163.906	70.1875	1268.92
		70.2875	1462.5	70.375	125.83	70.2125	115.92	70.2	143.627	70.25	163.567	70.2625	1268.92
		70.35	1472.5	70.4375	125.381	70.275	132.48	70.275	143.358	70.3125	163.649	70.325	1268.92
		70.425	1482.5	70.5125	127.946	70.35	115.92	70.3375	143.478	70.3875	163.119	70.3875	1268.92
		70.4875	1482.5	70.575	126.663	70.4	120.96	70.4	143.13	70.45	163.335	70.45	1265.25
		70.5625	1482.5	70.6375	128.684	70.475	126.72	70.4625	143.942	70.525	163.048	70.525	1268.92
		70.625	1462.5	70.7	128.427	70.5375	120.96	70.5375	143.815	70.5875	164.612	70.575	1265.25
		70.7	1472.5	70.7625	132.532	70.6	132.48	70.6	144.028	70.65	164.465	70.65	1268.92
		70.7625	1482.5	70.825	131.377	70.675	120.96	70.6625	142.703	70.7125	165.274	70.7125	1268.92
		70.8375	1482.5	70.9	131.826	70.7375	126.72	70.725	143.242	70.7875	164.22	70.775	1268.92
		70.9	1472.5	70.9625	129.101	70.8	110.16	70.8	142.957	70.85	164.439	70.8375	1268.92
		70.9625	1482.5	71.025	129.325	70.8625	126.72	70.8625	143.544	70.925	164.994	70.9	1268.92
		71.025	1472.5	71.1	129.742	70.9375	120.96	70.9375	143.635	70.9875	165.305	70.975	1268.92
		71.0875	1501.25	71.1625	130.864	71	132.48	71	143.431	71.05	165.685	71.0375	1268.92
		71.1625	1482.5	71.2375	130.159	71.0625	115.92	71.075	143.772	71.125	165.558	71.1125	1268.92
		71.225	1491.25	71.3	132.468	71.125	126.72	71.1375	144.127	71.1875	165.165	71.175	1273.12
		71.3	1482.5	71.3625	133.173	71.1875	120.96	71.2	144.033	71.25	165.288	71.2375	1273.12
		71.3625	1491.25	71.4375	130.255	71.25	132.48	71.2625	144.223	71.3125	165.756	71.3	1273.12
		71.425	1491.25	71.5	130.351	71.325	120.96	71.325	143.948	71.3875	166.305	71.375	1273.12
		71.5	1491.25	71.5625	127.818	71.3875	132.48	71.4	144.142	71.45	165.559	71.4375	1273.12
		71.5625	1482.5	71.625	130.095	71.45	126.72	71.4625	144.343	71.5125	165.662	71.5	1273.12
		71.625	1501.25	71.6875	132.051	71.5125	126.72	71.525	144.549	71.575	165.142	71.5625	1273.12
		71.6875	1482.5	71.7625	134.648	71.5875	132.48	71.5875	144.761	71.65	165.619	71.6375	1273.12
		71.75	1491.25	71.825	131.538	71.65	120.96	71.6625	144.979	71.7125	165.786	71.7	1273.12
		71.8125	1472.5	71.9	131.377	71.725	126.72	71.725	144.916	71.7875	165.957	71.7625	1273.12
		71.875	1482.5	71.9625	129.101	71.7875	115.92	71.8	145.019	71.85	166.133	71.8375	1273.12
		71.9375	1501.25	72.0375	130.287	71.85	120.96	71.8625	145.356	71.925	165.999	71.9	1277.33
		72	1482.5	72.1	127.786	71.9125	120.96	71.925	144.934	71.9875	165.778	71.975	1277.33
		72.075	1501.25	72.1625	129.261	71.975	137.52	72	144.507	72.0625	165.567	72.0375	1281
		72.1375	1482.5	72.225	127.048	72.0375	126.72	72.0625	144.943	72.125	165.808	72.1	1277.33
		72.2125	1511.25	72.2875	131.057	72.1125	132.48	72.125	145.508	72.1875	166.353	72.175	1277.33
		72.2875	1482.5	72.3625	131.377	72.175	110.16	72.2	145.226	72.25	166.792	72.2375	1277.33
		72.35	1511.25	72.425	132.339	72.2375	132.48	72.2625	145.687	72.325	165.509	72.3	1277.33
		72.425	1501.25	72.4875	130.896	72.3125	126.72	72.325	144.483	72.3875	166.1	72.3625	1277.33
		72.4875	1501.25	72.55	133.686	72.375	137.52	72.3875	145.832	72.45	165.391	72.425	1277.33
		72.55	1491.25	72.6125	133.333	72.45	120.96	72.4625	145.148	72.5125	166.345	72.5	1277.33
		72.625	1511.25	72.6875	134.456	72.5125	126.72	72.5375	145.754	72.5875	166.578	72.5625	1281
		72.6875	1501.25	72.75	132.724	72.5875	115.92	72.6	145.098	72.65	167.172	72.6375	1281
		72.75	1511.25	72.8125	130.672	72.65	132.48	72.675	145.385	72.725	167.044	72.7	1281
		72.8125	1501.25	72.8875	130.159	72.7125	120.96	72.7375	144.902	72.7875	167.183	72.775	1281
		72.8875	1511.25	72.95	130.672	72.7875	132.48	72.8125	146.181	72.85	166.994	72.8375	1281
		72.95	1501.25	73.025	132.724	72.85	120.96	72.875	146.025	72.925	167.542	72.9125	1281
		73.025	1511.25	73.0875	131.698	72.9125	126.72	72.9375	146.553	72.9875	167.598	72.975	1281
		73.0875	1511.25	73.15	134.52	72.9875	126.72	73.0125	145.85	73.05	167.74	73.0375	1281
		73.15	1511.25	73.2125	133.237	73.05	132.48	73.075	146.343	73.1125	167.106	73.1	1281
		73.225	1491.25	73.2875	135.289	73.1125	132.48	73.1375	146.379	73.1875	167.767	73.175	1281
		73.2875	1520	73.35	132.724	73.1875	126.72	73.2125	147.278	73.25	167.414	73.2375	1281
		73.35	1511.25	73.425	135.289	73.25	126.72	73.275	146.476	73.325	168.286	73.3	1285.2
		73.4125	1520	73.4875	133.237	73.325	120.96	73.35	146.074	73.3875	168.164	73.3625	1281
		73.475	1501.25	73.5625	134.969	73.3875	132.48	73.4125	146.19	73.4625	168.132	73.4375	1285.2
		73.5375	1501.25	73.625	130.511	73.45	126.72	73.4875	146.362	73.525	167.517	73.5	1285.2
		73.6125	1520	73.6875	131.634	73.525	126.72	73.55	146.412	73.6	166.952	73.575	1285.2
		73.675	1511.25	73.7625	130.383	73.5875	115.92	73.625	146.054	73.6625	167.069	73.65	1285.2
		73.75	1520	73.825	135.161	73.65	132.48	73.6875	145.735	73.7375	167.508	73.7125	1289.4
		73.8125	1501.25	73.8875	134.199	73.7125	126.72	73.7625	145.9	73.8	167.977	73.7875	1289.4
		73.8875	1520	73.95	135.161	73.775	143.28	73.825	146.087	73.8625	167.675	73.85	1289.4
		73.95	1511.25	74.025	129.934	73.85	126.72	73.8875	146.12	73.925	167.714	73.9125	1289.4
		74.025	1520	74.0875	131.794	73.9125	132.48	73.95	146.174	74	167.276	73.975	1289.4
		74.0875	1511.25	74.15	133.654	73.9875	115.92	74.0125	145.962	74.0625	167.932	74.05	1289.4
		74.1625	1511.25	74.2125	136.027	74.05	132.48	74.075	146.42	74.125	167.949	74.1125	1289.4
		74.225	1511.25	74.275	134.584	74.125	120.96	74.15	146.797	74.1875	168.797	74.1875	1289.4
		74.2875	1530	74.35	133.654	74.1875	132.48	74.2125	147.625	74.2625	168.28	74.25	1289.4
		74.35	1511.25	74.4125	132.788	74.2625	120.96	74.2875	147.096	74.3375	168.619	74.325	1293.08
		74.425	1520	74.4875	134.007	74.325	137.52	74.35	147.82	74.4	168.372	74.3875	1293.08
		74.4875	1511.25	74.55	134.776	74.3875	120.96	74.425	148.149	74.4625	169.032	74.4625	1293.08
		74.55	1530	74.625	133.75	74.4625	132.48	74.4875	148.921	74.5375	169.013	74.5375	1297.28
		74.6125	1511.25	74.6875	133.75	74.525	120.96	74.55	149.077	74.6	169.474	74.6	1293.08
		74.6875	1520	74.75	131.441	74.5875	132.48	74.6125	149.456	74.6625	169.017	74.6625	1297.28
		74.75	1520	74.825	133.75	74.6625	132.48	74.6875	149.2	74.7375	169.672	74.7375	1293.08
		74.825	1540	74.8875	132.788	74.725	137.52	74.75	149.812	74.8	168.378	74.8	1293.08
		74.8875	1520	74.95	136.219	74.8	126.72	74.8125	149.701	74.875	169.238	74.8625	1293.08
		74.95	1540	75.0125	136.893	74.8625	126.72	74.8875	150.32	74.9375	169.049	74.925	1297.28
		75.025	1520	75.0875	137.63	74.9375	126.72	74.95	149.839	75.0125	170.365	75	1297.28
		75.0875	1530	75.15	132.852	75	132.48	75.025	149.696	75.0875	169.569	75.0625	1297.28
		75.15	1520	75.225	133.814	75.075	126.72	75.0875	149.277	75.1625	170.067	75.1375	1297.28
		75.2125	1540	75.2875	133.365	75.1375	126.72	75.1625	149.42	75.225	169.958	75.2	1297.28
		75.2875	1530	75.3625	137.31	75.2	126.72	75.225	149.132	75.3	170.547	75.275	1297.28
		75.35	1530	75.425	133.718	75.2625	120.96	75.3	148.683	75.3625	169.858	75.3375	1297.28
		75.425	1530	75.4875	134.52	75.3375	132.48	75.3625	148.52	75.425	170.424	75.4125	1297.28
		75.5	1540	75.55	131.602	75.4	126.72	75.425	148.356	75.5	169.882	75.475	1297.28
		75.575	1548.75	75.6125	136.893	75.4625	137.52	75.4875	148.392	75.5625	170.767	75.5375	1297.28
		75.6375	1540	75.6875	136.893	75.5375	120.96	75.5625	148.628	75.625	170.689	75.6	1297.28
		75.7125	1540	75.75	136.893	75.6	132.48	75.6125	148.863	75.7	171.268	75.675	1297.28
		75.775	1540	75.8125	131.602	75.675	126.72	75.6875	149.096	75.75	171.389	75.7375	1297.28
		75.85	1530	75.875	134.007	75.7375	137.52	75.75	149.858	75.825	171.367	75.8125	1301.47
		75.9125	1548.75	75.95	135.001	75.8	120.96	75.8125	149.847	75.9	171.201	75.875	1301.47
		75.975	1548.75	76.0125	137.053	75.875	132.48	75.8875	150.653	75.9625	171.083	75.95	1301.47
		76.0375	1530	76.0875	135.161	75.9375	120.96	75.95	150.159	76.0375	171.014	76.0125	1301.47
		76.1125	1540	76.15	135.674	76	137.52	76.025	150.466	76.1	170.635	76.0875	1301.47
		76.175	1540	76.2125	137.63	76.075	126.72	76.0875	149.966	76.1625	170.356	76.15	1301.47
		76.2375	1558.75	76.2875	141.542	76.1375	137.52	76.1625	150.761	76.2375	170.399	76.225	1305.15
		76.3125	1540	76.35	141.286	76.2	115.92	76.225	150.69	76.3	170.452	76.2875	1305.15
		76.375	1548.75	76.4125	134.039	76.2625	132.48	76.2875	150.922	76.375	170.513	76.35	1305.15
		76.4375	1530	76.4875	132.852	76.325	126.72	76.35	150.068	76.4375	170.897	76.4125	1305.15
		76.5125	1548.75	76.55	134.905	76.3875	143.28	76.425	150.798	76.5	170.445	76.4875	1305.15
		76.575	1540	76.6125	139.362	76.4625	126.72	76.4875	150.683	76.5625	171.154	76.55	1305.15
		76.6375	1558.75	76.6875	137.566	76.525	132.48	76.55	151.002	76.6375	170.451	76.6125	1305.15
		76.7125	1530	76.75	135.867	76.6	132.48	76.6125	150.493	76.7	170.984	76.6875	1305.15
		76.775	1540	76.8125	133.301	76.6625	132.48	76.6875	150.457	76.775	170.976	76.75	1305.15
		76.8375	1540	76.8875	139.266	76.7375	126.72	76.75	150.037	76.8375	171.005	76.8125	1305.15
		76.9	1568.75	76.95	140.773	76.8	126.72	76.825	150.071	76.9	171.575	76.8875	1309.35
		76.975	1548.75	77.025	139.009	76.875	126.72	76.8875	150.23	76.975	171.217	76.95	1309.35
		77.0375	1548.75	77.0875	130.992	76.9375	132.48	76.9625	150.515	77.0375	171.067	77.0125	1309.35
		77.1125	1540	77.15	131.506	77	132.48	77.025	150.725	77.1	171.443	77.0875	1309.35
		77.175	1568.75	77.225	135.257	77.0625	120.96	77.1	151.146	77.1625	172.063	77.15	1309.35
		77.25	1558.75	77.2875	141.414	77.125	132.48	77.1625	150.718	77.2375	172.779	77.2125	1309.35
		77.3125	1558.75	77.35	139.009	77.1875	126.72	77.225	150.741	77.3	172.677	77.275	1309.35
		77.375	1548.75	77.4125	137.149	77.2625	143.28	77.2875	150.357	77.3625	172.169	77.35	1309.35
		77.4375	1568.75	77.4875	134.648	77.3375	126.72	77.3625	150.407	77.425	171.811	77.4125	1309.35
		77.5125	1558.75	77.55	138.143	77.4	137.52	77.425	150.56	77.4875	172.518	77.475	1309.35
		77.575	1558.75	77.6125	138.688	77.475	126.72	77.4875	150.818	77.55	172.798	77.5375	1313.55
		77.6375	1558.75	77.6875	136.797	77.5375	137.52	77.5625	151.18	77.625	173.008	77.6125	1313.55
		77.7125	1558.75	77.75	134.488	77.6	126.72	77.625	151.183	77.6875	173.149	77.6875	1313.55
		77.775	1568.75	77.8125	136.38	77.675	137.52	77.7	151.232	77.7625	172.863	77.75	1317.22
		77.8375	1540	77.8875	137.117	77.7375	120.96	77.7625	152.031	77.825	172.56	77.8125	1317.22
		77.9	1568.75	77.9625	139.009	77.8	137.52	77.825	151.598	77.9	172.68	77.8875	1317.22
		77.975	1558.75	78.025	139.458	77.8625	120.96	77.8875	151.83	77.9625	173.224	77.95	1317.22
		78.0375	1568.75	78.0875	138.753	77.925	137.52	77.95	151.651	78.025	173.173	78.025	1317.22
		78.1125	1558.75	78.1625	141.222	77.9875	126.72	78.0125	151.794	78.0875	173.032	78.0875	1317.22
		78.175	1577.5	78.225	139.715	78.05	137.52	78.0875	151.971	78.1625	171.938	78.1625	1317.22
		78.2375	1568.75	78.3	136.989	78.125	126.72	78.15	152.183	78.225	172.182	78.225	1317.22
		78.3125	1577.5	78.3625	134.905	78.1875	132.48	78.2125	152.43	78.3	171.454	78.2875	1321.42
		78.375	1558.75	78.4375	137.502	78.2625	132.48	78.275	152.712	78.3625	172.886	78.3625	1317.22
		78.4375	1568.75	78.5	138.432	78.325	132.48	78.35	152.7	78.4375	172.378	78.425	1317.22
		78.5125	1568.75	78.575	140.965	78.4	137.52	78.4125	152.704	78.5	172.79	78.5	1317.22
		78.575	1597.5	78.6375	138.175	78.4625	126.72	78.4875	152.242	78.575	172.461	78.5625	1317.22
		78.6375	1558.75	78.7125	137.502	78.5375	126.72	78.55	152.884	78.6375	172.025	78.6375	1317.22
		78.7125	1568.75	78.775	135.161	78.6	126.72	78.6125	152.648	78.7125	171.753	78.7	1317.22
		78.775	1568.75	78.8375	138.528	78.6625	137.52	78.6875	152.902	78.775	173.139	78.7625	1317.22
		78.85	1597.5	78.9	136.187	78.725	132.48	78.75	153.117	78.8375	172.882	78.825	1321.42
		78.9125	1568.75	78.9625	137.534	78.8	137.52	78.8125	153.292	78.9	172.866	78.9	1321.42
		78.9875	1577.5	79.0375	137.278	78.8625	126.72	78.8875	153.099	78.975	172.921	78.9625	1321.42
		79.05	1568.75	79.1	140.773	78.9375	137.52	78.95	153.377	79.0375	173.385	79.025	1321.42
		79.125	1597.5	79.1625	138.111	79.0125	126.72	79.0125	152.982	79.1	173.681	79.0875	1321.42
		79.1875	1577.5	79.225	140.773	79.075	137.52	79.075	154.013	79.1625	174.698	79.1625	1321.42
		79.25	1577.5	79.3	136.829	79.15	126.72	79.15	153.649	79.2375	174.365	79.225	1321.42
		79.325	1577.5	79.3625	137.694	79.2125	132.48	79.2125	154.78	79.3	174.321	79.3	1321.42
		79.3875	1587.5	79.4375	138.304	79.275	120.96	79.2875	154.229	79.375	174.04	79.3625	1321.42
		79.45	1587.5	79.5	141.639	79.35	137.52	79.35	154.559	79.4375	174.081	79.4375	1325.1
		79.5125	1577.5	79.5625	138.304	79.4125	126.72	79.425	154.162	79.5	174.781	79.5	1325.1
		79.5875	1587.5	79.6375	139.715	79.475	137.52	79.4875	154.897	79.575	175.34	79.575	1325.1
		79.65	1577.5	79.7	138.496	79.5375	120.96	79.55	155.039	79.6375	175.349	79.6375	1325.1
		79.7125	1606.25	79.7625	139.426	79.6	137.52	79.6125	154.721	79.7	174.451	79.7	1325.1
		79.7875	1577.5	79.8375	139.971	79.675	126.72	79.6875	154.456	79.7625	173.61	79.7625	1325.1
		79.85	1587.5	79.9	140.58	79.7375	143.28	79.75	155.08	79.8375	173.606	79.8375	1325.1
		79.9125	1577.5	79.975	139.458	79.8	126.72	79.8125	155.226	79.9	174.631	79.9	1325.1
		79.9875	1597.5	80.0375	138.175	79.875	137.52	79.8875	155.752	79.9625	175.065	79.9625	1325.1
		80.05	1587.5	80.1125	138.079	79.95	126.72	79.9375	155.29	80.0375	175.502	80.0375	1329.3
		80.1125	1587.5	80.175	139.169	80.0125	137.52	80.0125	155.207	80.1	175.143	80.1	1329.3
		80.175	1577.5	80.25	142.472	80.0875	126.72	80.075	154.848	80.175	173.853	80.175	1329.3
		80.2375	1606.25	80.3125	141.863	80.15	132.48	80.15	154.521	80.2375	174.26	80.2375	1329.3
		80.3125	1587.5	80.3875	139.65	80.225	120.96	80.2125	153.593	80.3	174.894	80.3	1329.3
		80.375	1606.25	80.45	134.873	80.2875	143.28	80.2875	154.472	80.3625	175.153	80.375	1329.3
		80.45	1577.5	80.5125	136.187	80.35	137.52	80.35	155.127	80.4375	175.395	80.4375	1329.3
		80.5125	1606.25	80.5875	138.753	80.4125	132.48	80.4125	156.04	80.4875	175.042	80.5	1329.3
		80.5875	1597.5	80.65	143.531	80.4875	126.72	80.4875	156.17	80.5625	174.146	80.5625	1329.3
		80.65	1606.25	80.7125	141.061	80.55	132.48	80.55	155.515	80.625	174.064	80.625	1329.3
		80.725	1597.5	80.775	140.741	80.625	143.28	80.6125	155.321	80.6875	175.059	80.6875	1329.3
		80.7875	1606.25	80.8375	139.073	80.6875	132.48	80.675	155.103	80.75	175.662	80.75	1329.3
		80.8625	1597.5	80.9	142.408	80.7625	132.48	80.7375	156.164	80.825	175.892	80.825	1329.3
		80.925	1606.25	80.9625	141.639	80.825	126.72	80.8125	156.074	80.8875	175.602	80.8875	1329.3
		80.9875	1597.5	81.0375	142.569	80.9	137.52	80.875	156.489	80.9625	174.658	80.9625	1329.3
		81.05	1606.25	81.1	137.598	80.9625	132.48	80.95	155.558	81.025	174.217	81.025	1329.3
		81.125	1606.25	81.175	140.003	81.025	137.52	81.0125	156.684	81.0875	175.192	81.1	1333.5
		81.1875	1597.5	81.2375	140.164	81.0875	126.72	81.0875	156.974	81.15	175.399	81.1625	1333.5
		81.2625	1606.25	81.3	143.082	81.1625	137.52	81.15	157.219	81.225	176.129	81.2375	1333.5
		81.325	1597.5	81.375	142.408	81.225	132.48	81.2125	156.605	81.2875	175.892	81.3	1333.5
		81.4	1616.25	81.4375	142.472	81.2875	143.28	81.2875	156.372	81.35	175.096	81.3625	1333.5
		81.4625	1597.5	81.5	140.452	81.3625	120.96	81.35	156.041	81.4125	175.097	81.425	1333.5
		81.525	1616.25	81.5625	140.452	81.425	137.52	81.4125	156.735	81.475	175.318	81.5	1333.5
		81.5875	1606.25	81.625	141.959	81.5	132.48	81.475	156.555	81.55	175.73	81.5625	1333.5
		81.6625	1616.25	81.6875	143.178	81.5625	149.04	81.55	156.494	81.6125	175.417	81.625	1333.5
		81.725	1597.5	81.7625	144.621	81.6375	120.96	81.6125	157.544	81.6875	175.179	81.6875	1333.5
		81.7875	1606.25	81.825	141.959	81.7	137.52	81.675	157.932	81.75	175.113	81.7625	1333.5
		81.8625	1606.25	81.9	142.055	81.775	120.96	81.7375	157.543	81.825	175.442	81.825	1333.5
		81.925	1616.25	81.9625	138.111	81.8375	143.28	81.8125	156.6	81.8875	175.659	81.9	1337.17
		81.9875	1597.5	82.025	139.234	81.9	132.48	81.875	155.731	81.95	176.342	81.9625	1337.17
		82.0625	1635	82.1	138.111	81.9625	149.04	81.95	155.893	82.0125	176.264	82.025	1337.17
		82.1375	1606.25	82.1625	142.569	82.025	120.96	82.0125	156.95	82.0875	175.868	82.1	1333.5
		82.2	1625	82.225	141.19	82.0875	137.52	82.0875	157.379	82.15	175.585	82.1625	1337.17
		82.275	1616.25	82.2875	143.082	82.1625	132.48	82.15	156.87	82.2125	176.196	82.225	1333.5
		82.3375	1635	82.35	140.933	82.225	149.04	82.2125	156.504	82.275	176.617	82.2875	1333.5
		82.4125	1616.25	82.4125	141.542	82.3	143.28	82.275	156.686	82.35	177.426	82.35	1333.5
		82.475	1625	82.4875	140.356	82.3625	132.48	82.35	156.953	82.4	177.928	82.4125	1333.5
		82.55	1597.5	82.55	141.19	82.4375	126.72	82.4125	157.634	82.475	177.546	82.4875	1333.5
		82.6125	1635	82.6125	141.286	82.5	137.52	82.475	156.897	82.5375	178.466	82.55	1337.17
		82.675	1616.25	82.675	143.178	82.575	137.52	82.55	157.306	82.6125	177.904	82.625	1337.17
		82.7375	1625	82.75	144.332	82.6375	137.52	82.6125	156.697	82.675	178.264	82.6875	1337.17
		82.8125	1606.25	82.8125	145.198	82.7125	132.48	82.6875	157.921	82.75	178.614	82.7625	1337.17
		82.875	1625	82.8875	144.268	82.775	132.48	82.75	157.622	82.8125	178.638	82.825	1337.17
		82.9375	1625	82.95	138.721	82.8375	137.52	82.8125	157.988	82.8875	178.055	82.9	1337.17
		83.0125	1616.25	83.025	139.073	82.9	132.48	82.8875	157.738	82.95	178.936	82.9625	1337.17
		83.075	1635	83.0875	140.26	82.975	143.28	82.95	158.312	83.0125	178.319	83.025	1337.17
		83.1375	1625	83.1625	144.268	83.0375	132.48	83.0125	158.121	83.075	178.779	83.0875	1337.17
		83.2125	1645	83.225	142.44	83.1	143.28	83.075	158.513	83.15	178.108	83.1625	1337.17
		83.275	1616.25	83.2875	141.414	83.175	126.72	83.1375	157.476	83.2125	178.135	83.225	1337.17
		83.3375	1625	83.3625	137.47	83.2375	143.28	83.2125	157.709	83.2875	178.113	83.2875	1341.38
		83.4125	1625	83.425	142.088	83.3125	132.48	83.275	158.151	83.35	178.579	83.3625	1337.17
		83.475	1653.75	83.5	143.787	83.375	149.04	83.35	158.818	83.425	178.733	83.425	1341.38
		83.5375	1625	83.5625	146.352	83.45	126.72	83.4125	158.205	83.4875	178.718	83.4875	1341.38
		83.6	1625	83.6375	140.324	83.5125	132.48	83.4875	157.459	83.5625	178.684	83.5625	1341.38
		83.6625	1616.25	83.7	138.977	83.575	120.96	83.55	157.21	83.625	178.965	83.625	1341.38
		83.7375	1645	83.775	138.015	83.6375	149.04	83.625	157.574	83.6875	178.818	83.6875	1341.38
		83.8	1625	83.8375	145.038	83.7	137.52	83.6875	158.417	83.7625	179.735	83.7625	1341.38
		83.875	1653.75	83.9	144.236	83.775	149.04	83.75	158.725	83.825	179.94	83.825	1341.38
		83.9375	1625	83.975	145.968	83.8375	126.72	83.8125	158.498	83.8875	180.231	83.8875	1341.38
		84.0125	1645	84.0375	142.12	83.9	143.28	83.8875	158.287	83.95	179.715	83.95	1341.38
		84.075	1635	84.1	143.659	83.975	132.48	83.95	158.496	84.025	179.796	84.0125	1341.38
		84.1375	1653.75	84.1625	142.985	84.05	143.28	84.0125	158.84	84.0875	180.409	84.075	1337.17
		84.2125	1625	84.2375	145.39	84.1125	137.52	84.075	159.319	84.15	181.188	84.1375	1341.38
		84.275	1635	84.3	142.216	84.1875	137.52	84.15	159.468	84.225	182.081	84.2	1341.38
		84.3375	1635	84.3625	142.12	84.25	126.72	84.2125	160.022	84.2875	181.281	84.275	1341.38
		84.4	1645	84.4375	142.569	84.3125	143.28	84.2875	159.701	84.3625	180.815	84.3375	1341.38
		84.475	1645	84.5	144.525	84.3875	137.52	84.35	160.252	84.425	180.156	84.4	1341.38
		84.5375	1645	84.575	143.659	84.45	132.48	84.4125	160.356	84.5	180.367	84.475	1341.38
		84.6	1645	84.6375	141.991	84.5125	137.52	84.4875	160.673	84.5625	180.648	84.5375	1341.38
		84.675	1635	84.7	141.382	84.575	132.48	84.55	160.676	84.625	181.479	84.6	1341.38
		84.7375	1653.75	84.7625	141.542	84.65	149.04	84.6125	160.74	84.7	180.257	84.6625	1341.38
		84.8	1635	84.8375	145.294	84.7125	132.48	84.675	160.404	84.7625	179.61	84.7375	1341.38
		84.875	1653.75	84.9	143.466	84.775	149.04	84.7375	160.729	84.825	178.371	84.8	1341.38
		84.9375	1635	84.975	143.21	84.8375	132.48	84.8125	160.125	84.8875	179.433	84.8625	1341.38
		85	1653.75	85.0375	141.767	84.9125	143.28	84.875	160.32	84.9625	180.39	84.925	1341.38
		85.0625	1645	85.1	143.979	84.975	132.48	84.9375	160.579	85.025	181.399	84.9875	1341.38
		85.1375	1653.75	85.175	142.761	85.05	149.04	85.0125	160.633	85.1	181.493	85.05	1341.38
		85.2	1645	85.2375	142.953	85.1125	126.72	85.075	160.239	85.1625	180.673	85.125	1341.38
		85.2625	1653.75	85.3125	139.715	85.175	143.28	85.1375	159.773	85.2375	180.261	85.1875	1341.38
		85.325	1635	85.375	142.953	85.2375	132.48	85.2125	159.351	85.3	180.702	85.2625	1341.38
		85.4	1663.75	85.45	142.761	85.3	149.04	85.275	159.094	85.3625	181.079	85.325	1341.38
		85.4625	1645	85.5125	144.428	85.375	126.72	85.35	159.376	85.425	182.033	85.3875	1345.58
		85.5375	1663.75	85.575	140.645	85.4375	149.04	85.4125	159.954	85.4875	181.851	85.4625	1341.38
		85.6	1645	85.6375	142.088	85.5	132.48	85.475	160.095	85.5625	181.067	85.525	1345.58
		85.6625	1653.75	85.7	143.466	85.575	143.28	85.5375	159.935	85.625	180.115	85.5875	1341.38
		85.7375	1653.75	85.7625	147.09	85.65	132.48	85.6	159.697	85.6875	180.499	85.65	1345.58
		85.8	1673.75	85.825	145.807	85.7125	143.28	85.675	160.422	85.75	180.913	85.7125	1341.38
		85.875	1645	85.8875	146.256	85.7875	137.52	85.7375	161.582	85.8125	181.114	85.775	1345.58
		85.9375	1663.75	85.9625	146.417	85.85	143.28	85.8	162.266	85.8875	180.765	85.85	1341.38
		86	1653.75	86.025	146	85.925	132.48	85.875	162.475	85.95	179.866	85.9125	1341.38
		86.0625	1663.75	86.0875	144.044	85.9875	137.52	85.9375	162.126	86.025	179.331	85.975	1341.38
		86.1375	1653.75	86.15	142.857	86.05	137.52	86.0125	163.033	86.0875	179.666	86.05	1345.58
		86.2	1663.75	86.225	144.909	86.1125	143.28	86.075	163.365	86.15	179.925	86.1125	1345.58
		86.275	1673.75	86.2875	146.16	86.1875	149.04	86.15	163.123	86.225	180.086	86.1875	1345.58
		86.3375	1653.75	86.3625	149.078	86.25	132.48	86.2125	163.143	86.2875	180.506	86.25	1345.58
		86.4	1663.75	86.425	144.557	86.3125	132.48	86.275	162.812	86.35	179.524	86.3125	1345.58
		86.475	1653.75	86.4875	144.236	86.375	126.72	86.3375	162.399	86.425	180.083	86.3875	1345.58
		86.5375	1682.5	86.55	142.601	86.45	154.08	86.4	162.638	86.4875	179.915	86.45	1345.58
		86.6	1673.75	86.625	146.449	86.5125	143.28	86.4625	162.332	86.55	180.679	86.525	1345.58
		86.675	1673.75	86.6875	144.653	86.5875	143.28	86.5375	161.945	86.625	179.831	86.5875	1345.58
		86.7375	1653.75	86.7625	146.994	86.65	120.96	86.6	161.653	86.6875	179.778	86.65	1345.58
		86.8	1673.75	86.825	143.691	86.7125	143.28	86.6625	161.984	86.7625	179.416	86.7125	1345.58
		86.875	1673.75	86.9	147.892	86.7875	137.52	86.725	161.925	86.825	180.239	86.7875	1345.58
		86.9375	1682.5	86.9625	146.449	86.85	154.08	86.8	161.013	86.9	179.727	86.8625	1345.58
		87	1663.75	87.0375	147.122	86.9125	137.52	86.8625	160.204	86.9625	181.222	86.925	1349.25
		87.075	1682.5	87.1	142.152	86.975	143.28	86.9375	160.455	87.025	181.74	86.9875	1349.25
		87.1375	1663.75	87.175	144.749	87.0375	126.72	87	161.765	87.1	182.436	87.0625	1349.25
		87.2125	1692.5	87.2375	143.274	87.1	149.04	87.075	162.649	87.1625	182.226	87.125	1349.25
		87.275	1673.75	87.3	147.795	87.1625	143.28	87.1375	162.988	87.225	182.607	87.1875	1349.25
		87.3375	1682.5	87.3625	146.673	87.225	143.28	87.2	162.782	87.3	182.714	87.25	1349.25
		87.4125	1673.75	87.425	146.705	87.3	137.52	87.2625	162.614	87.3625	182.768	87.325	1349.25
		87.475	1692.5	87.5	145.422	87.3625	132.48	87.325	163.32	87.425	182.455	87.3875	1349.25
		87.5375	1663.75	87.5625	146.352	87.4375	143.28	87.3875	163.639	87.5	182.355	87.45	1349.25
		87.6	1682.5	87.625	147.026	87.5	143.28	87.45	163.328	87.5625	182.47	87.525	1349.25
		87.6625	1673.75	87.6875	147.892	87.575	143.28	87.525	163.426	87.6375	182.575	87.5875	1353.45
		87.725	1682.5	87.7625	147.379	87.6375	132.48	87.5875	163.405	87.7	182.576	87.6625	1353.45
		87.8	1682.5	87.825	146	87.7	137.52	87.6625	163.439	87.7625	182.249	87.725	1353.45
		87.8625	1673.75	87.9	145.775	87.7625	137.52	87.725	163.531	87.8375	181.594	87.8	1353.45
		87.9375	1692.5	87.9625	141.927	87.8375	149.04	87.7875	163.215	87.9	180.258	87.8625	1353.45
		88	1673.75	88.025	143.627	87.9	132.48	87.85	162.435	87.9625	180.067	87.9375	1353.45
		88.0625	1682.5	88.0875	144.236	87.9625	143.28	87.9125	162.474	88.0375	179.195	88	1353.45
		88.1375	1673.75	88.1625	147.539	88.025	132.48	87.975	162.517	88.1	180.1	88.075	1349.25
		88.2	1692.5	88.225	143.402	88.1	149.04	88.05	162.851	88.1625	179.558	88.1375	1349.25
		88.2625	1682.5	88.2875	144.364	88.1625	137.52	88.1125	162.279	88.225	180	88.2125	1349.25
		88.325	1682.5	88.3625	144.685	88.2375	149.04	88.175	162.526	88.3	180.92	88.275	1353.45
		88.3875	1673.75	88.425	152.637	88.3	126.72	88.2375	162.998	88.3625	181.404	88.3375	1353.45
		88.4625	1692.5	88.4875	150.457	88.3625	143.28	88.3125	163.713	88.425	181.232	88.4	1353.45
		88.525	1692.5	88.5625	147.25	88.425	132.48	88.375	163.698	88.5	181.758	88.475	1353.45
		88.5875	1702.5	88.6375	139.009	88.4875	154.08	88.45	163.552	88.5625	182.046	88.55	1353.45
		88.6625	1673.75	88.7	143.787	88.55	137.52	88.5125	163.256	88.625	182.434	88.6125	1353.45
		88.725	1702.5	88.7625	147.795	88.6125	143.28	88.5875	162.931	88.7	182.394	88.675	1353.45
		88.7875	1692.5	88.8375	152.958	88.675	137.52	88.6625	163.942	88.7625	183.643	88.75	1353.45
		88.8625	1711.25	88.9	145.775	88.7375	143.28	88.725	163.727	88.825	184.374	88.8125	1353.45
		88.925	1692.5	88.9625	143.05	88.8125	154.08	88.7875	163.81	88.8875	184.945	88.875	1353.45
		88.9875	1692.5	89.025	146.128	88.875	137.52	88.8625	163.112	88.95	184.852	88.9375	1353.45
		89.0625	1682.5	89.075	151.13	88.95	143.28	88.925	163.735	89.025	184.536	89	1353.45
		89.125	1711.25	89.15	149.912	89.0125	132.48	88.9875	163.032	89.0875	184.093	89.0625	1353.45
		89.2	1702.5	89.2125	144.044	89.0875	149.04	89.05	163.894	89.15	183.966	89.1375	1353.45
		89.2625	1702.5	89.275	143.531	89.15	143.28	89.125	163.142	89.225	183.842	89.2	1353.45
		89.325	1692.5	89.3375	147.924	89.2125	143.28	89.1875	163.628	89.2875	183.721	89.275	1357.65
		89.3875	1702.5	89.4125	155.427	89.2875	137.52	89.2625	163.54	89.35	183.096	89.3375	1357.65
		89.4625	1711.25	89.475	150.746	89.35	143.28	89.325	164.075	89.425	183.275	89.4	1357.65
		89.525	1702.5	89.55	147.667	89.4125	137.52	89.3875	164.567	89.4875	182.785	89.475	1357.65
		89.5875	1711.25	89.6125	144.428	89.4875	154.08	89.4625	164.555	89.5625	183.046	89.5375	1361.33
		89.6625	1692.5	89.6875	151.451	89.55	137.52	89.525	164.77	89.625	183.482	89.6	1357.65
		89.725	1721.25	89.75	148.148	89.6125	149.04	89.5875	164.6	89.6875	183.008	89.6625	1361.33
		89.8	1702.5	89.8125	147.122	89.675	132.48	89.6625	165.167	89.75	183.341	89.725	1357.65
		89.8625	1711.25	89.8875	140.548	89.7375	149.04	89.725	165.825	89.825	182.725	89.8	1357.65
		89.925	1702.5	89.95	146.994	89.8125	137.52	89.7875	164.851	89.8875	183.672	89.8625	1357.65
		89.9875	1711.25	90.0125	149.912	89.875	154.08	89.85	164.479	89.95	184.186	89.925	1361.33
		90.05	1702.5	90.0875	153.086	89.95	137.52	89.9125	164.229	90.025	185.559	90	1361.33
		90.1125	1711.25	90.15	144.525	90.0125	149.04	89.9875	164.939	90.0875	185.963	90.0625	1361.33
		90.1875	1702.5	90.2125	146.673	90.0875	149.04	90.05	164.776	90.15	185.663	90.1375	1361.33
		90.25	1721.25	90.2875	146.641	90.15	143.28	90.1125	164.476	90.225	185.436	90.2	1361.33
		90.3125	1702.5	90.35	152.477	90.225	137.52	90.1875	164.589	90.2875	185.359	90.2625	1361.33
		90.375	1721.25	90.425	148.437	90.275	143.28	90.25	164.458	90.35	185.633	90.3375	1361.33
		90.45	1702.5	90.4875	145.711	90.35	143.28	90.325	165.21	90.425	186.667	90.4	1361.33
		90.5125	1711.25	90.55	145.134	90.4125	137.52	90.4	165.381	90.4875	186.969	90.4625	1361.33
		90.575	1711.25	90.6125	151.323	90.475	149.04	90.4625	165.432	90.55	186.803	90.525	1365.53
		90.6375	1721.25	90.675	153.471	90.5375	137.52	90.525	165.037	90.625	186.613	90.5875	1361.33
		90.7125	1711.25	90.7375	150.072	90.6125	154.08	90.5875	165.563	90.6875	186.807	90.6625	1365.53
		90.775	1711.25	90.8	147.25	90.6875	137.52	90.65	165.642	90.75	186.807	90.725	1365.53
		90.85	1721.25	90.8625	146.064	90.75	143.28	90.725	166.267	90.8125	186.613	90.7875	1365.53
		90.9125	1711.25	90.925	151.355	90.825	137.52	90.7875	165.384	90.8875	186.803	90.8625	1365.53
		90.975	1731.25	90.9875	149.623	90.8875	143.28	90.85	165.538	90.95	186.656	90.925	1365.53
		91.0375	1721.25	91.0625	150.489	90.95	137.52	90.925	165.717	91.025	186.527	90.9875	1365.53
		91.1125	1740	91.125	147.154	91.025	149.04	90.9875	166.759	91.0875	186.419	91.0625	1365.53
		91.175	1711.25	91.1875	150.746	91.0875	137.52	91.0625	166.506	91.15	186.33	91.125	1365.53
		91.25	1731.25	91.2625	149.623	91.1625	149.04	91.125	165.537	91.225	186.261	91.2	1369.72
		91.3125	1731.25	91.325	151.098	91.225	143.28	91.1875	166.109	91.2875	186.431	91.2625	1369.72
		91.3875	1750	91.3875	145.551	91.2875	149.04	91.25	166.547	91.35	185.4	91.325	1369.72
		91.45	1721.25	91.45	148.725	91.35	132.48	91.3125	167.137	91.4125	185.576	91.3875	1369.72
		91.5125	1731.25	91.5125	151.451	91.425	149.04	91.3875	167.677	91.475	184.942	91.45	1369.72
		91.5875	1721.25	91.575	152.381	91.4875	137.52	91.45	167.639	91.55	186.073	91.525	1369.72
		91.65	1750	91.65	149.046	91.5625	154.08	91.5125	168.062	91.6125	185.981	91.5875	1369.72
		91.7125	1731.25	91.7125	147.282	91.625	137.52	91.575	168.417	91.6875	186.328	91.6625	1369.72
		91.775	1731.25	91.7875	148.95	91.6875	149.04	91.65	169.233	91.75	186.535	91.725	1369.72
		91.8375	1731.25	91.85	152.253	91.7625	137.52	91.7125	169.209	91.825	186.434	91.7875	1369.72
		91.9125	1760	91.925	152.862	91.825	149.04	91.7875	168.876	91.8875	186.943	91.85	1369.72
		91.975	1731.25	91.9875	148.757	91.9	137.52	91.85	168.786	91.95	187.703	91.925	1373.4
		92.0375	1740	92.0625	148.597	91.95	154.08	91.925	168.283	92.025	188.493	91.9875	1373.4
		92.1125	1731.25	92.125	149.623	92.025	137.52	92	167.877	92.0875	188.71	92.05	1373.4
		92.175	1750	92.2	152.798	92.0875	149.04	92.0625	167.348	92.15	188.354	92.1125	1369.72
		92.2375	1750	92.25	148.95	92.1625	137.52	92.125	167.533	92.225	188.028	92.175	1369.72
		92.3125	1750	92.325	146.737	92.225	137.52	92.2	167.267	92.275	187.596	92.2375	1365.53
		92.375	1740	92.3875	147.507	92.2875	149.04	92.2625	168.071	92.35	187.659	92.3125	1369.72
		92.4375	1740	92.45	154.241	92.3625	143.28	92.325	166.767	92.4	187.639	92.375	1369.72
		92.5125	1750	92.5125	153.503	92.425	149.04	92.3875	167.903	92.475	187.537	92.4375	1369.72
		92.575	1750	92.575	152.605	92.5	143.28	92.4625	167.637	92.5375	187.353	92.5125	1369.72
		92.65	1760	92.6375	146.545	92.5625	137.52	92.525	168.51	92.6125	186.728	92.575	1373.4
		92.7125	1740	92.7	147.795	92.6375	137.52	92.6	167.872	92.675	187.155	92.65	1373.4
		92.775	1760	92.775	151.066	92.7	149.04	92.6625	168.288	92.75	188.033	92.7125	1377.6
		92.8375	1740	92.8375	155.523	92.7625	143.28	92.7375	168.478	92.8125	187.289	92.7875	1377.6
		92.9125	1768.75	92.9125	150.2	92.8375	149.04	92.8	168.974	92.875	187.422	92.85	1377.6
		92.975	1750	92.975	150.393	92.9	137.52	92.8625	169.313	92.9375	186.563	92.9125	1377.6
		93.05	1760	93.0375	150.81	92.9625	143.28	92.9375	169.697	93	186.226	92.9875	1377.6
		93.1125	1750	93.1125	152.862	93.025	143.28	93	168.981	93.0625	187.36	93.05	1377.6
		93.1875	1760	93.175	150.2	93.1	159.84	93.0625	169.902	93.1375	188.102	93.1125	1377.6
		93.25	1750	93.2375	146.641	93.1625	137.52	93.125	170.101	93.2	188.934	93.1875	1377.6
		93.3125	1768.75	93.3125	146.064	93.2375	149.04	93.1875	170.435	93.2625	188.836	93.25	1381.8
		93.375	1750	93.375	150.489	93.3	137.52	93.25	169.738	93.3375	188.366	93.3125	1381.8
		93.45	1768.75	93.45	156.037	93.3625	154.08	93.325	169.578	93.4	188.301	93.3875	1381.8
		93.5125	1760	93.5125	154.561	93.4375	137.52	93.3875	169.629	93.475	188.473	93.45	1381.8
		93.575	1768.75	93.5875	150.393	93.5	149.04	93.4625	169.687	93.5375	188.526	93.5125	1377.6
		93.6375	1750	93.65	147.346	93.5625	143.28	93.525	169.553	93.6125	188.65	93.5875	1381.8
		93.7125	1768.75	93.725	150.04	93.625	154.08	93.6	168.898	93.675	188.846	93.65	1377.6
		93.775	1760	93.7875	149.527	93.6875	137.52	93.6625	169.089	93.7375	189.114	93.725	1381.8
		93.8375	1778.75	93.8625	149.591	93.75	149.04	93.7375	169.752	93.8	188.877	93.7875	1381.8
		93.9125	1768.75	93.9125	145.39	93.8125	143.28	93.8	169.643	93.875	189.361	93.85	1381.8
		93.975	1768.75	93.9875	148.116	93.875	149.04	93.8625	168.52	93.9375	188.832	93.9125	1381.8
		94.05	1750	94.0375	149.719	93.95	154.08	93.925	168.259	94	188.929	93.9875	1381.8
		94.1125	1788.75	94.1125	153.471	94.0125	143.28	94	167.677	94.0625	188.716	94.05	1381.8
		94.1875	1768.75	94.175	150.2	94.0875	143.28	94.0625	168.604	94.125	188.026	94.1125	1385.47
		94.2375	1768.75	94.2375	150.874	94.15	143.28	94.125	168.409	94.2	189.149	94.1875	1381.8
		94.3125	1768.75	94.3	149.751	94.225	154.08	94.2	169.009	94.275	188.862	94.25	1385.47
		94.375	1760	94.3625	153.183	94.2875	149.04	94.2625	168.35	94.3375	189.478	94.325	1385.47
		94.4375	1778.75	94.4375	152.509	94.3625	143.28	94.3375	169.282	94.4	189.768	94.3875	1385.47
		94.5	1760	94.5	153.022	94.425	137.52	94.4	169.292	94.475	189.733	94.4625	1385.47
		94.575	1778.75	94.5625	149.431	94.4875	149.04	94.4625	170.296	94.5375	189.205	94.525	1389.67
		94.6375	1768.75	94.6375	150.842	94.55	143.28	94.525	169.509	94.6	189.897	94.6	1389.67
		94.7125	1788.75	94.7	150.393	94.625	154.08	94.6	170.091	94.675	189.456	94.6625	1389.67
		94.775	1768.75	94.7625	149.142	94.6875	132.48	94.6625	169.373	94.7375	190.455	94.725	1389.67
		94.8375	1788.75	94.8375	154.69	94.75	149.04	94.725	171.063	94.8	189.932	94.8	1389.67
		94.9125	1768.75	94.9	154.048	94.825	143.28	94.8	170.307	94.875	189.601	94.8625	1389.67
		94.975	1778.75	94.9625	153.567	94.8875	154.08	94.8625	170.853	94.9375	189.736	94.925	1389.67
		95.0375	1768.75	95.025	152.285	94.9625	137.52	94.925	169.727	95.0125	190.674	95	1389.67
		95.1	1778.75	95.1	152.06	95.025	154.08	95	170.396	95.075	191.396	95.0625	1393.88
		95.1625	1768.75	95.1625	150.585	95.1	143.28	95.075	170.174	95.1375	191.804	95.1375	1393.88
		95.2375	1797.5	95.2375	157.031	95.1625	154.08	95.15	170.553	95.2125	191.32	95.2	1393.88
		95.3	1788.75	95.3	153.632	95.225	137.52	95.2125	169.552	95.275	190.498	95.2625	1393.88
		95.3625	1797.5	95.375	152.99	95.2875	154.08	95.2875	169.473	95.3375	190.12	95.325	1393.88
		95.4375	1778.75	95.4375	149.655	95.35	137.52	95.35	169.238	95.4125	190.785	95.4	1393.88
		95.5	1788.75	95.5	150.425	95.4125	154.08	95.425	169.907	95.475	191.002	95.4625	1393.88
		95.575	1788.75	95.5625	150.008	95.4875	149.04	95.4875	170.509	95.5375	192.019	95.525	1393.88
		95.6375	1797.5	95.6375	154.209	95.55	149.04	95.55	170.531	95.6125	191.545	95.5875	1393.88
		95.7125	1788.75	95.7	152.06	95.625	143.28	95.6125	170.218	95.675	190.999	95.6625	1397.55
		95.775	1788.75	95.7625	152.67	95.6875	143.28	95.6875	169.687	95.7375	190.58	95.725	1393.88
		95.8375	1788.75	95.825	150.008	95.7625	149.04	95.75	170.047	95.8125	190.266	95.8	1397.55
		95.9	1788.75	95.8875	152.734	95.825	149.04	95.8125	170.834	95.875	191.331	95.8625	1397.55
		95.975	1797.5	95.9625	153.76	95.9	149.04	95.8875	171.21	95.95	191.01	95.9375	1397.55
		96.0375	1788.75	96.025	157.864	95.9625	143.28	95.95	170.889	96.0125	191.153	96	1397.55
		96.1125	1807.5	96.1	156.389	96.025	149.04	96.025	171.154	96.0875	190.676	96.075	1401.75
		96.175	1788.75	96.1625	154.626	96.0875	137.52	96.0875	171.748	96.15	191.316	96.1375	1401.75
		96.2375	1807.5	96.2375	149.078	96.1625	149.04	96.15	172.004	96.2125	190.214	96.2125	1401.75
		96.3	1788.75	96.3	151.162	96.225	143.28	96.2125	171.924	96.2875	191.796	96.275	1401.75
		96.375	1797.5	96.375	151.483	96.2875	154.08	96.275	171.229	96.35	191.414	96.3375	1401.75
		96.4375	1788.75	96.4375	153.086	96.35	132.48	96.35	171.266	96.4125	192.032	96.4	1401.75
		96.5	1807.5	96.5125	153.952	96.425	149.04	96.4125	172.961	96.4875	190.739	96.4625	1401.75
		96.575	1788.75	96.575	153.567	96.4875	143.28	96.475	172.38	96.55	191.438	96.5375	1401.75
		96.6375	1797.5	96.6375	154.241	96.5625	154.08	96.55	172.418	96.6125	191.416	96.6	1405.42
		96.7	1797.5	96.7	155.523	96.625	137.52	96.6125	171.928	96.6875	192.333	96.675	1405.42
		96.7625	1797.5	96.7625	155.107	96.6875	154.08	96.6875	172.48	96.75	192.161	96.7375	1405.42
		96.825	1788.75	96.8375	153.503	96.7625	137.52	96.75	172.706	96.825	192.564	96.8125	1405.42
		96.8875	1807.5	96.9125	152.285	96.825	154.08	96.8125	173.263	96.8875	192.458	96.875	1409.62
		96.95	1797.5	96.975	151.451	96.8875	132.48	96.8875	172.32	96.95	192.254	96.95	1409.62
		97.0125	1797.5	97.05	153.76	96.95	143.28	96.9625	171.977	97.025	191.815	97.0125	1409.62
		97.0875	1797.5	97.1125	152.862	97.025	149.04	97.025	171.62	97.0875	192.321	97.0875	1409.62
		97.15	1797.5	97.1875	153.76	97.075	154.08	97.1	171.913	97.15	192.498	97.15	1413.83
		97.225	1816.25	97.25	151.451	97.15	143.28	97.1625	171.947	97.225	193.597	97.2125	1413.83
		97.3	1797.5	97.3125	152.285	97.2125	143.28	97.225	171.478	97.2875	192.747	97.275	1413.83
		97.3625	1807.5	97.375	152.99	97.2875	149.04	97.2875	171.06	97.35	192.859	97.3375	1413.83
		97.4375	1807.5	97.45	156.838	97.35	149.04	97.35	171.272	97.4125	192.641	97.4	1413.83
		97.5	1797.5	97.5125	154.658	97.4125	154.08	97.4125	172.115	97.4875	192.788	97.475	1413.83
		97.5625	1816.25	97.575	155.556	97.4875	143.28	97.4875	172.15	97.55	192.143	97.5375	1413.83
		97.6375	1826.25	97.6375	151.708	97.55	149.04	97.5625	171.973	97.625	192.778	97.6	1417.5
		97.7	1797.5	97.7	154.529	97.6125	143.28	97.625	171.278	97.6875	192.505	97.6625	1417.5
		97.7625	1816.25	97.775	154.626	97.6875	149.04	97.6875	172.543	97.7625	192.259	97.7375	1417.5
		97.8375	1797.5	97.8375	157.287	97.75	143.28	97.7625	173.013	97.825	192.26	97.8	1417.5
		97.9	1826.25	97.9125	152.83	97.8125	154.08	97.825	173.701	97.9	192.509	97.8625	1417.5
		97.975	1816.25	97.975	155.491	97.875	143.28	97.8875	173.614	97.9625	192.784	97.9375	1417.5
		98.0375	1826.25	98.05	153.343	97.9375	149.04	97.95	174.255	98.025	192.005	98	1417.5
		98.1125	1807.5	98.1125	156.004	98	137.52	98.025	173.745	98.0875	192.104	98.0625	1417.5
		98.175	1816.25	98.175	153.856	98.075	159.84	98.0875	174.65	98.1625	191.834	98.125	1417.5
		98.2375	1816.25	98.2375	153.76	98.1375	143.28	98.15	174.281	98.225	192.972	98.1875	1417.5
		98.3125	1836.25	98.3125	153.247	98.2125	159.84	98.225	174.641	98.2875	193.033	98.25	1421.7
		98.375	1816.25	98.375	156.646	98.2875	137.52	98.2875	174.018	98.3625	193.414	98.325	1421.7
		98.4375	1826.25	98.45	157.832	98.35	154.08	98.3625	174.615	98.425	193.315	98.3875	1421.7
		98.5	1807.5	98.5125	155.523	98.425	137.52	98.425	174.21	98.4875	192.883	98.4625	1421.7
		98.575	1836.25	98.5875	151.579	98.4875	159.84	98.5	174.697	98.5625	192.719	98.525	1421.7
		98.6375	1816.25	98.65	150.329	98.55	143.28	98.5625	173.919	98.625	192.54	98.5875	1421.7
		98.7	1836.25	98.725	151.772	98.6125	154.08	98.6375	173.977	98.6875	193	98.65	1421.7
		98.775	1816.25	98.7875	152.092	98.6875	137.52	98.7	174.053	98.7625	193.448	98.725	1421.7
		98.8375	1845	98.85	154.273	98.75	149.04	98.775	174.94	98.825	193.548	98.7875	1421.7
		98.9125	1826.25	98.9125	150.938	98.8125	149.04	98.8375	174.89	98.8875	193.298	98.85	1421.7
		98.9875	1845	98.975	153.503	98.875	149.04	98.9	174.719	98.95	193.037	98.9125	1421.7
		99.05	1826.25	99.0375	154.369	98.95	154.08	98.9625	174.139	99.025	192.744	98.975	1425.9
		99.1125	1845	99.1	155.556	99.0125	143.28	99.025	174.061	99.075	192.754	99.0375	1421.7
		99.1875	1826.25	99.1625	153.567	99.0875	159.84	99.0875	174.198	99.15	192.711	99.1	1425.9
		99.25	1836.25	99.225	157.063	99.15	143.28	99.1625	174.836	99.2125	193.192	99.175	1425.9
		99.3125	1826.25	99.3	156.934	99.2125	154.08	99.225	174.25	99.275	192.924	99.2375	1425.9
		99.375	1836.25	99.3625	160.269	99.2875	143.28	99.3	174.011	99.35	192.823	99.3125	1425.9
		99.4375	1845	99.425	157.447	99.35	143.28	99.3625	173.774	99.4125	193.582	99.375	1429.58
		99.5125	1836.25	99.5	155.844	99.425	143.28	99.4375	174.273	99.475	193.93	99.45	1429.58
		99.575	1855	99.575	152.189	99.4875	154.08	99.5	174.775	99.55	194.801	99.5125	1429.58
		99.6375	1836.25	99.6375	156.389	99.55	143.28	99.5625	174.545	99.6125	194.705	99.5875	1429.58
		99.7125	1855	99.7125	154.658	99.6125	159.84	99.625	175.069	99.675	194.05	99.65	1433.78
		99.775	1836.25	99.775	155.107	99.675	143.28	99.6875	175.148	99.7375	194.192	99.725	1429.58
		99.85	1845	99.8375	152.894	99.7375	154.08	99.7625	175.533	99.8125	193.737	99.7875	1433.78
		99.9125	1845	99.9125	155.107	99.8125	137.52	99.825	174.675	99.875	194.566	99.85	1429.58
		99.975	1855	99.975	154.145	99.875	159.84	99.8875	175.137	99.95	194.965	99.9125	1433.78
		100.037	1836.25	100.037	156.646	99.95	143.28	99.9625	174.761	100.013	195.311	99.9875	1433.78
		100.112	1855	100.112	155.459	100.025	159.84	100.025	175.444	100.088	194.226	100.05	1433.78
		100.175	1855	100.188	157.736	100.088	143.28	100.1	174.96	100.15	193.571	100.125	1433.78
		100.237	1873.75	100.263	158.345	100.15	154.08	100.175	174.987	100.225	193.085	100.188	1437.97
		100.312	1836.25	100.325	157.576	100.225	137.52	100.237	174.513	100.287	193.569	100.263	1437.97
		100.375	1855	100.388	155.427	100.287	159.84	100.312	174.78	100.35	193.601	100.325	1437.97
		100.438	1845	100.463	154.433	100.35	149.04	100.375	174.973	100.425	194.119	100.4	1437.97
		100.513	1873.75	100.525	154.594	100.412	159.84	100.438	175.555	100.487	193.316	100.463	1437.97
		100.588	1855	100.588	153.375	100.487	143.28	100.5	175.792	100.562	193.842	100.525	1437.97
		100.65	1865	100.65	155.62	100.55	149.04	100.575	175.685	100.625	193.343	100.588	1437.97
		100.725	1845	100.713	154.69	100.625	154.08	100.638	175.967	100.688	194.246	100.662	1437.97
		100.787	1865	100.787	157.672	100.688	154.08	100.7	176.35	100.75	194.05	100.725	1437.97
		100.85	1845	100.85	156.453	100.763	149.04	100.763	176.836	100.825	193.915	100.8	1441.65
		100.912	1865	100.912	158.185	100.825	149.04	100.838	176.96	100.9	194.248	100.862	1441.65
		100.987	1845	100.975	155.716	100.9	149.04	100.9	176.993	100.963	193.758	100.938	1441.65
		101.05	1865	101.05	158.442	100.963	143.28	100.963	177.381	101.037	194.629	101.013	1441.65
		101.112	1865	101.112	156.453	101.025	159.84	101.037	177.375	101.1	195.014	101.088	1445.85
		101.175	1845	101.188	157.415	101.088	143.28	101.1	177.244	101.162	195.846	101.15	1445.85
		101.237	1865	101.25	153.215	101.162	149.04	101.162	176.971	101.237	195.635	101.225	1445.85
		101.312	1845	101.312	158.089	101.225	143.28	101.225	177.003	101.3	195.872	101.287	1445.85
		101.375	1873.75	101.388	158.313	101.287	164.88	101.287	177.054	101.375	195.116	101.362	1445.85
		101.45	1865	101.45	160.205	101.35	149.04	101.35	176.946	101.438	195.44	101.425	1445.85
		101.513	1873.75	101.525	153.632	101.412	154.08	101.425	177.209	101.513	194.68	101.487	1445.85
		101.575	1855	101.588	153.888	101.487	137.52	101.487	177.005	101.575	195.413	101.562	1445.85
		101.65	1865	101.65	153.375	101.55	159.84	101.55	177.065	101.638	194.987	101.625	1450.05
		101.713	1855	101.725	160.654	101.625	149.04	101.612	177.188	101.713	195.494	101.7	1445.85
		101.775	1873.75	101.787	157.896	101.7	159.84	101.688	177.372	101.775	194.692	101.763	1450.05
		101.838	1855	101.862	156.742	101.763	137.52	101.75	177.09	101.85	195.115	101.838	1450.05
		101.912	1883.75	101.938	150.938	101.825	154.08	101.825	176.891	101.912	195.072	101.9	1450.05
		101.975	1855	102	156.229	101.9	143.28	101.888	176.653	101.975	194.71	101.975	1450.05
		102.037	1883.75	102.075	159.115	101.963	159.84	101.963	176.927	102.05	194.439	102.037	1450.05
		102.112	1865	102.138	161.071	102.025	143.28	102.025	177.469	102.112	194.123	102.1	1450.05
		102.175	1883.75	102.2	154.946	102.1	159.84	102.1	177.547	102.175	194.364	102.175	1450.05
		102.25	1855	102.263	153.503	102.162	143.28	102.162	177.296	102.25	195.161	102.237	1450.05
		102.325	1873.75	102.338	155.78	102.225	159.84	102.225	177.553	102.312	195.408	102.3	1450.05
		102.388	1865	102.4	159.981	102.3	154.08	102.287	177.791	102.375	196.26	102.375	1450.05
		102.45	1883.75	102.463	159.468	102.375	154.08	102.35	178.008	102.438	196.225	102.438	1450.05
		102.525	1865	102.525	156.55	102.438	149.04	102.412	178.204	102.5	196.933	102.5	1450.05
		102.588	1873.75	102.6	157.127	102.5	149.04	102.487	178.38	102.575	196.535	102.562	1450.05
		102.662	1873.75	102.662	158.73	102.575	143.28	102.55	178.208	102.65	196.522	102.638	1453.72
		102.725	1883.75	102.737	161.809	102.638	149.04	102.625	178.526	102.713	196.536	102.7	1453.72
		102.787	1865	102.8	157.704	102.7	154.08	102.688	178.476	102.775	196.578	102.775	1453.72
		102.85	1873.75	102.875	155.075	102.775	149.04	102.75	178.434	102.838	196.428	102.838	1453.72
		102.925	1883.75	102.938	155.267	102.838	154.08	102.825	178.603	102.912	196.085	102.912	1453.72
		102.987	1883.75	103.013	161.263	102.9	149.04	102.888	178.52	102.975	195.77	102.975	1453.72
		103.062	1883.75	103.075	159.788	102.963	159.84	102.95	178.916	103.05	194.812	103.037	1453.72
		103.125	1873.75	103.15	158.442	103.037	143.28	103.013	178.424	103.112	194.924	103.1	1453.72
		103.188	1873.75	103.213	153.728	103.1	159.84	103.088	178.739	103.175	195.025	103.175	1453.72
		103.263	1873.75	103.275	156.614	103.175	149.04	103.15	177.878	103.237	195.114	103.237	1453.72
		103.325	1893.75	103.35	159.5	103.237	159.84	103.213	178.406	103.312	194.971	103.312	1457.92
		103.388	1873.75	103.412	163.861	103.3	143.28	103.275	178.597	103.375	195.367	103.375	1457.92
		103.45	1883.75	103.487	158.73	103.375	154.08	103.35	179.2	103.438	195.029	103.438	1457.92
		103.513	1873.75	103.55	158.345	103.438	143.28	103.412	178.818	103.513	195.091	103.513	1457.92
		103.588	1893.75	103.625	154.594	103.5	159.84	103.487	178.648	103.575	195.89	103.575	1457.92
		103.65	1873.75	103.688	156.646	103.575	143.28	103.562	178.604	103.638	196.628	103.65	1457.92
		103.713	1893.75	103.763	154.594	103.638	154.08	103.625	178.685	103.713	197.115	103.713	1457.92
		103.787	1883.75	103.825	158.858	103.7	143.28	103.7	178.978	103.775	197.926	103.775	1457.92
		103.862	1902.5	103.9	157.961	103.775	164.88	103.763	178.749	103.838	197.835	103.838	1457.92
		103.925	1883.75	103.963	161.809	103.838	143.28	103.825	178.134	103.912	197.643	103.9	1457.92
		103.987	1902.5	104.025	157.961	103.9	164.88	103.888	177.642	103.975	197.085	103.963	1457.92
		104.062	1883.75	104.088	157.896	103.975	143.28	103.95	178.111	104.037	197.521	104.025	1457.92
		104.125	1912.5	104.15	155.523	104.05	154.08	104.025	178.174	104.1	197.866	104.088	1457.92
		104.2	1883.75	104.213	159.788	104.112	149.04	104.088	178.689	104.175	198.479	104.162	1462.12
		104.263	1902.5	104.287	161.744	104.175	159.84	104.15	178.818	104.237	197.867	104.225	1462.12
		104.325	1893.75	104.35	162.354	104.25	149.04	104.213	178.559	104.312	197.524	104.3	1462.12
		104.388	1902.5	104.412	159.083	104.312	149.04	104.287	178.289	104.375	197.089	104.362	1462.12
		104.463	1893.75	104.487	158.057	104.388	149.04	104.362	178.74	104.438	197.29	104.425	1462.12
		104.525	1902.5	104.55	158.826	104.438	154.08	104.425	178.325	104.513	197.325	104.5	1462.12
		104.6	1902.5	104.612	159.596	104.513	154.08	104.487	178.306	104.575	197.289	104.562	1465.8
		104.662	1893.75	104.688	161.328	104.575	149.04	104.562	178.683	104.638	197.18	104.625	1465.8
		104.725	1912.5	104.75	156.934	104.638	154.08	104.625	179.252	104.713	196.064	104.7	1465.8
		104.8	1893.75	104.812	157.383	104.7	143.28	104.688	178.932	104.775	196.276	104.763	1465.8
		104.862	1912.5	104.875	157.832	104.775	164.88	104.75	179.42	104.85	195.72	104.838	1465.8
		104.925	1893.75	104.95	161.552	104.838	154.08	104.812	178.489	104.912	196.973	104.9	1465.8
		105	1912.5	105.013	159.083	104.912	159.84	104.888	178.81	104.975	197.409	104.963	1465.8
		105.062	1893.75	105.088	159.885	104.987	143.28	104.95	178.791	105.037	197.742	105.025	1465.8
		105.125	1912.5	105.15	156.806	105.05	154.08	105.013	178.239	105.112	197.781	105.1	1470
		105.188	1902.5	105.225	159.468	105.125	149.04	105.088	178.167	105.175	197.169	105.162	1470
		105.263	1922.5	105.287	157.736	105.188	154.08	105.162	178.248	105.237	197.01	105.237	1470
		105.325	1902.5	105.362	159.211	105.263	143.28	105.225	178.398	105.312	196.949	105.3	1470
		105.388	1912.5	105.425	156.293	105.325	159.84	105.3	179.145	105.375	197.562	105.375	1474.2
		105.463	1902.5	105.487	160.911	105.388	149.04	105.362	179.451	105.438	197.934	105.438	1470
		105.525	1931.25	105.562	160.622	105.463	164.88	105.425	179.643	105.5	198.232	105.5	1474.2
		105.6	1912.5	105.625	162.578	105.525	143.28	105.487	179.393	105.575	197.521	105.575	1470
		105.662	1922.5	105.688	159.179	105.6	159.84	105.562	179.539	105.638	197.628	105.638	1470
		105.737	1902.5	105.75	161.392	105.662	149.04	105.612	180.082	105.7	197.261	105.7	1470
		105.8	1931.25	105.825	161.616	105.737	164.88	105.688	179.854	105.763	197.334	105.775	1474.2
		105.862	1912.5	105.888	164.695	105.8	143.28	105.75	180.023	105.825	197.848	105.838	1474.2
		105.925	1931.25	105.95	161.969	105.862	154.08	105.812	180.059	105.888	198.245	105.912	1474.2
		106	1912.5	106.025	160.526	105.925	143.28	105.888	180.164	105.963	197.611	105.975	1474.2
		106.062	1931.25	106.088	159.404	106	159.84	105.963	179.873	106.025	197.439	106.05	1477.88
		106.138	1922.5	106.162	161.648	106.062	154.08	106.025	179.921	106.1	197.727	106.125	1477.88
		106.2	1922.5	106.225	160.622	106.125	164.88	106.088	179.229	106.162	197.562	106.188	1477.88
		106.275	1931.25	106.3	159.083	106.188	143.28	106.15	179.042	106.225	197.522	106.263	1477.88
		106.338	1931.25	106.362	159.339	106.25	149.04	106.225	179.203	106.287	198.111	106.325	1477.88
		106.412	1941.25	106.425	159.083	106.325	154.08	106.287	179.715	106.362	197.061	106.388	1477.88
		106.475	1931.25	106.5	161.135	106.388	159.84	106.35	178.921	106.425	197.507	106.463	1477.88
		106.537	1931.25	106.562	159.917	106.463	164.88	106.412	180.773	106.5	196.925	106.525	1477.88
		106.6	1922.5	106.625	160.269	106.525	143.28	106.475	179.887	106.562	197.249	106.588	1477.88
		106.675	1941.25	106.7	159.66	106.6	154.08	106.55	180.934	106.625	197.232	106.662	1477.88
		106.737	1922.5	106.763	162.706	106.662	149.04	106.612	180.696	106.7	197.786	106.725	1477.88
		106.8	1951.25	106.838	161.969	106.737	159.84	106.688	181.29	106.763	198.648	106.8	1477.88
		106.862	1922.5	106.9	163.091	106.8	149.04	106.75	180.596	106.838	199.018	106.862	1477.88
		106.938	1931.25	106.975	158.634	106.875	154.08	106.825	180.425	106.9	198.538	106.938	1482.08
		107	1922.5	107.037	159.852	106.938	143.28	106.888	180.758	106.975	199.5	107	1482.08
		107.062	1951.25	107.112	159.083	107	159.84	106.963	181.066	107.037	199.236	107.075	1482.08
		107.138	1931.25	107.175	162.418	107.062	154.08	107.025	180.82	107.1	200.396	107.138	1482.08
		107.213	1951.25	107.237	159.66	107.125	164.88	107.1	181.058	107.162	200.668	107.2	1482.08
		107.275	1931.25	107.3	162.578	107.2	143.28	107.162	180.925	107.237	200.855	107.263	1482.08
		107.338	1960	107.375	161.199	107.263	159.84	107.237	181.055	107.3	200.473	107.338	1482.08
		107.412	1941.25	107.438	163.476	107.338	143.28	107.3	181.45	107.362	200.879	107.4	1482.08
		107.475	1960	107.5	161.007	107.4	164.88	107.362	180.944	107.425	201.212	107.463	1482.08
		107.55	1941.25	107.562	163.252	107.475	149.04	107.425	180.903	107.487	201.249	107.537	1482.08
		107.612	1960	107.638	161.263	107.537	159.84	107.5	181	107.562	200.993	107.6	1485.75
		107.675	1941.25	107.7	161.68	107.6	149.04	107.562	181.764	107.638	200.349	107.662	1485.75
		107.75	1960	107.763	161.969	107.675	164.88	107.625	181.365	107.7	199.805	107.737	1485.75
		107.812	1941.25	107.825	163.091	107.737	154.08	107.7	181.702	107.763	200.517	107.8	1485.75
		107.875	1960	107.9	159.917	107.8	159.84	107.763	181.631	107.838	200.773	107.875	1489.95
		107.95	1951.25	107.963	161.392	107.875	149.04	107.825	181.989	107.9	200.084	107.938	1485.75
		108.013	1960	108.037	163.187	107.938	154.08	107.9	182.535	107.963	200.762	108	1489.95
		108.088	1951.25	108.1	161.648	108	154.08	107.95	182.207	108.037	199.842	108.062	1485.75
		108.15	1951.25	108.175	161.392	108.062	159.84	108.025	180.9	108.1	200.124	108.125	1485.75
		108.213	1960	108.237	159.147	108.138	159.84	108.088	182.086	108.162	199.44	108.2	1485.75
		108.275	1960	108.3	159.756	108.2	154.08	108.15	182.103	108.237	199.863	108.263	1489.95
		108.35	1960	108.362	160.686	108.275	154.08	108.213	183.002	108.3	199.808	108.325	1489.95
		108.412	1941.25	108.438	164.246	108.338	154.08	108.275	183.01	108.375	199.852	108.388	1489.95
		108.475	1970	108.5	163.508	108.412	159.84	108.35	182.591	108.438	200.354	108.463	1489.95
		108.537	1951.25	108.575	163.604	108.475	154.08	108.412	182.583	108.5	200.041	108.525	1489.95
		108.6	1970	108.65	161.199	108.55	149.04	108.487	182.657	108.575	200.185	108.6	1489.95
		108.662	1951.25	108.713	162.931	108.612	149.04	108.55	182.814	108.638	200.785	108.662	1489.95
		108.737	1970	108.787	161.648	108.688	159.84	108.625	182.525	108.7	200.572	108.725	1489.95
		108.8	1951.25	108.85	163.444	108.75	154.08	108.688	182.425	108.775	201.034	108.787	1489.95
		108.875	1980	108.912	160.879	108.825	164.88	108.75	182.188	108.838	201.091	108.862	1489.95
		108.938	1960	108.987	161.905	108.888	149.04	108.812	182.014	108.9	201.323	108.925	1489.95
		109.013	1980	109.05	158.634	108.95	159.84	108.888	181.904	108.963	201.224	108.987	1489.95
		109.075	1970	109.112	161.039	109.025	149.04	108.938	181.857	109.025	201.205	109.062	1494.15
		109.138	1988.75	109.175	159.66	109.1	164.88	109.013	181.874	109.088	201.46	109.125	1494.15
		109.213	1960	109.25	162.45	109.162	154.08	109.075	181.954	109.162	201.219	109.188	1494.15
		109.275	1980	109.312	159.211	109.237	159.84	109.138	182.098	109.225	201.203	109.263	1494.15
		109.338	1980	109.388	161.712	109.3	143.28	109.2	181.69	109.3	200.742	109.325	1494.15
		109.412	1988.75	109.45	159.981	109.362	159.84	109.275	181.31	109.375	200.636	109.4	1494.15
		109.475	1960	109.525	163.989	109.438	154.08	109.338	181.738	109.438	200.885	109.463	1494.15
		109.537	1970	109.588	161.007	109.5	164.88	109.412	183.68	109.5	201.459	109.537	1497.83
		109.612	1980	109.662	163.252	109.562	149.04	109.475	183.666	109.575	201.178	109.6	1497.83
		109.675	1988.75	109.725	160.301	109.625	154.08	109.537	183.854	109.638	201.629	109.662	1497.83
		109.75	1998.75	109.787	163.636	109.7	149.04	109.6	184.033	109.7	200.762	109.737	1497.83
		109.812	1980	109.862	163.572	109.763	164.88	109.662	183.658	109.763	201.374	109.8	1497.83
		109.888	1988.75	109.925	165.689	109.838	149.04	109.737	184.829	109.825	200.535	109.862	1497.83
		109.95	1980	110	162.546	109.9	159.84	109.8	184.655	109.9	201.584	109.925	1497.83
		110.013	1998.75	110.062	163.091	109.975	137.52	109.862	185.293	109.963	200.509	110	1497.83
		110.075	1980	110.138	161.969	110.037	159.84	109.925	185.049	110.037	201.546	110.062	1497.83
		110.15	1988.75	110.2	163.957	110.1	154.08	110	185.29	110.1	201.182	110.125	1497.83
		110.213	1980	110.275	164.727	110.175	164.88	110.062	184.957	110.175	202.349	110.2	1502.03
		110.275	1998.75	110.338	164.727	110.237	149.04	110.138	184.889	110.25	201.705	110.263	1502.03
		110.338	1980	110.412	163.444	110.3	159.84	110.2	184.429	110.312	202.015	110.338	1502.03
		110.412	1998.75	110.475	163.187	110.362	154.08	110.275	184.088	110.388	201.26	110.4	1502.03
		110.475	1980	110.55	163.957	110.425	164.88	110.35	184.174	110.45	202.596	110.463	1502.03
		110.55	2007.5	110.612	162.995	110.5	159.84	110.412	184.487	110.513	202.146	110.525	1502.03
		110.612	1988.75	110.675	164.63	110.55	143.28	110.475	184.187	110.588	202.649	110.6	1502.03
		110.688	2007.5	110.737	164.534	110.625	159.84	110.55	183.477	110.65	201.75	110.662	1506.22
		110.75	1980	110.8	166.041	110.688	149.04	110.6	183.858	110.713	201.935	110.725	1502.03
		110.812	2007.5	110.862	164.021	110.763	164.88	110.675	183.741	110.775	201.448	110.8	1506.22
		110.888	1988.75	110.938	164.117	110.825	154.08	110.737	184.579	110.85	202.171	110.862	1506.22
		110.95	2017.5	111	158.442	110.888	159.84	110.8	184.474	110.912	202.298	110.938	1506.22
		111.013	1988.75	111.062	160.269	110.963	149.04	110.875	184.794	110.987	202.406	111	1506.22
		111.088	1998.75	111.138	162.738	111.025	159.84	110.95	184.353	111.05	201.633	111.075	1509.9
		111.15	1988.75	111.2	167.324	111.088	149.04	111.013	185.293	111.125	201.886	111.138	1506.22
		111.213	2017.5	111.263	163.829	111.162	159.84	111.088	185.491	111.188	202.273	111.213	1509.9
		111.287	2017.5	111.325	166.33	111.225	143.28	111.15	186.401	111.25	202.96	111.275	1506.22
		111.35	1998.75	111.4	162.097	111.287	164.88	111.213	185.538	111.312	203.033	111.338	1509.9
		111.425	1988.75	111.463	164.919	111.35	149.04	111.275	186.302	111.375	203.262	111.4	1509.9
		111.487	1998.75	111.525	165.111	111.425	164.88	111.35	185.823	111.438	202.426	111.475	1509.9
		111.562	2007.5	111.588	165.496	111.487	149.04	111.412	187.282	111.513	202.961	111.537	1509.9
		111.625	2007.5	111.662	163.476	111.55	164.88	111.475	186.13	111.575	203.712	111.6	1509.9
		111.688	1998.75	111.725	165.977	111.625	154.08	111.55	186.915	111.65	204.237	111.675	1509.9
		111.75	1988.75	111.787	165.849	111.688	159.84	111.612	186.13	111.713	204.704	111.737	1509.9
		111.812	2017.5	111.862	165.625	111.763	149.04	111.688	187.196	111.787	203.887	111.8	1514.1
		111.875	1998.75	111.925	164.791	111.825	159.84	111.75	186.628	111.862	203.499	111.875	1514.1
		111.938	2017.5	112	164.085	111.888	159.84	111.825	186.653	111.938	203.015	111.938	1514.1
		112.013	1998.75	112.062	165.528	111.95	154.08	111.888	185.951	112	203.661	112.013	1509.9
		112.075	2027.5	112.138	164.791	112.013	164.88	111.963	186.091	112.075	202.475	112.075	1514.1
		112.15	2007.5	112.2	165.143	112.075	149.04	112.025	185.906	112.138	203.336	112.138	1514.1
		112.213	2027.5	112.263	161.52	112.138	159.84	112.1	186.255	112.2	202.42	112.2	1514.1
		112.287	1998.75	112.338	163.091	112.2	149.04	112.162	186.096	112.275	203.383	112.263	1514.1
		112.35	2017.5	112.4	162.546	112.275	170.64	112.225	185.76	112.338	202.403	112.338	1514.1
		112.412	2007.5	112.463	165.689	112.338	154.08	112.287	185.773	112.4	203.263	112.4	1514.1
		112.487	2027.5	112.525	163.123	112.412	159.84	112.35	185.501	112.463	203.251	112.463	1514.1
		112.55	2007.5	112.588	164.31	112.487	143.28	112.412	185.801	112.537	204.363	112.525	1509.9
		112.625	2027.5	112.662	161.135	112.55	159.84	112.487	185.631	112.6	204.644	112.6	1514.1
		112.688	2017.5	112.725	166.041	112.612	154.08	112.55	184.994	112.675	204.745	112.662	1514.1
		112.75	2027.5	112.8	162.771	112.675	170.64	112.625	185.256	112.737	204.645	112.737	1518.3
		112.825	2017.5	112.862	165.272	112.75	149.04	112.688	184.965	112.8	205.763	112.8	1518.3
		112.888	2036.25	112.925	160.59	112.812	159.84	112.763	184.852	112.862	206.605	112.875	1518.3
		112.963	2027.5	113	165.272	112.888	154.08	112.825	185.093	112.938	207.504	112.938	1518.3
		113.025	2036.25	113.062	166.041	112.95	164.88	112.888	184.83	112.987	206.464	113	1518.3
		113.1	2027.5	113.125	168.19	113.013	149.04	112.95	185.102	113.062	206.112	113.062	1518.3
		113.162	2036.25	113.2	161.584	113.075	164.88	113.013	185.38	113.125	205.181	113.138	1518.3
		113.225	2027.5	113.263	161.52	113.15	149.04	113.075	186.455	113.188	205.646	113.2	1514.1
		113.287	2036.25	113.325	162.706	113.213	159.84	113.15	186.227	113.25	205.771	113.263	1518.3
		113.362	2036.25	113.4	168.414	113.287	154.08	113.213	186.812	113.325	205.871	113.325	1518.3
		113.425	2017.5	113.463	169.184	113.35	159.84	113.275	186.158	113.388	204.861	113.388	1518.3
		113.487	2036.25	113.537	166.041	113.425	159.84	113.338	186.828	113.463	204.649	113.463	1518.3
		113.55	2027.5	113.6	162.803	113.487	154.08	113.412	186.704	113.537	204.565	113.525	1518.3
		113.612	2046.25	113.675	163.572	113.55	154.08	113.487	187.049	113.6	205.497	113.6	1521.97
		113.675	2017.5	113.737	166.041	113.612	154.08	113.55	186.871	113.662	205.826	113.662	1518.3
		113.75	2036.25	113.812	164.085	113.688	164.88	113.625	187.007	113.737	205.927	113.737	1521.97
		113.812	2027.5	113.875	162.995	113.737	149.04	113.688	186.601	113.8	205.725	113.8	1521.97
		113.888	2056.25	113.938	162.097	113.812	164.88	113.763	186.693	113.875	204.864	113.862	1521.97
		113.95	2036.25	114.013	165.432	113.875	159.84	113.825	186.423	113.938	205.633	113.925	1518.3
		114.025	2056.25	114.062	166.651	113.938	159.84	113.888	186.431	114	205.147	114	1521.97
		114.088	2036.25	114.138	166.715	114.013	149.04	113.95	186.386	114.062	206.412	114.062	1521.97
		114.162	2056.25	114.2	161.841	114.088	164.88	114.013	185.962	114.138	205.845	114.125	1521.97
		114.225	2036.25	114.263	165.304	114.15	154.08	114.075	186.46	114.2	206.098	114.188	1521.97
		114.287	2065	114.325	165.176	114.213	159.84	114.15	186.819	114.275	205.415	114.263	1521.97
		114.362	2027.5	114.4	169.28	114.287	143.28	114.213	186.795	114.338	205.154	114.325	1521.97
		114.425	2056.25	114.463	165.689	114.35	159.84	114.287	187.228	114.4	205.366	114.4	1521.97
		114.5	2046.25	114.525	166.106	114.412	170.64	114.35	187.789	114.463	205.693	114.463	1521.97
		114.562	2065	114.6	162.418	114.487	170.64	114.425	188.277	114.525	206.135	114.537	1526.17
		114.625	2046.25	114.662	168.927	114.55	143.28	114.487	188.49	114.6	207.05	114.6	1526.17
		114.7	2056.25	114.737	166.779	114.612	159.84	114.55	188.101	114.662	206.946	114.662	1526.17
		114.775	2046.25	114.8	167.965	114.688	154.08	114.612	187.862	114.725	207.314	114.725	1526.17
		114.838	2075	114.862	164.887	114.75	176.4	114.675	187.977	114.787	207.221	114.787	1526.17
		114.9	2046.25	114.925	166.939	114.812	154.08	114.75	188.774	114.85	207.771	114.862	1526.17
		114.963	2056.25	115	167.26	114.888	159.84	114.812	187.825	114.925	208.031	114.925	1526.17
		115.025	2046.25	115.062	168.382	114.95	149.04	114.875	188.613	114.987	208.721	115	1526.17
		115.088	2056.25	115.125	165.24	115.025	170.64	114.95	187.719	115.05	208.54	115.062	1526.17
		115.162	2065	115.2	164.983	115.088	159.84	115.013	188.034	115.125	207.975	115.125	1526.17
		115.213	2056.25	115.263	167.1	115.15	164.88	115.088	187.112	115.2	207.732	115.2	1526.17
		115.287	2065	115.338	167.709	115.225	149.04	115.15	187.584	115.263	208.075	115.263	1526.17
		115.35	2046.25	115.4	167.548	115.287	159.84	115.225	187.332	115.338	208.448	115.325	1526.17
		115.412	2085	115.475	164.31	115.35	170.64	115.3	187.089	115.4	208.295	115.4	1526.17
		115.487	2065	115.537	165.368	115.412	159.84	115.362	186.943	115.463	207.616	115.463	1526.17
		115.562	2085	115.6	163.572	115.475	164.88	115.425	187.628	115.537	206.967	115.525	1526.17
		115.625	2056.25	115.675	163.989	115.537	149.04	115.5	187.843	115.6	206.904	115.588	1526.17
		115.688	2075	115.737	161.776	115.612	170.64	115.562	188.444	115.662	206.85	115.65	1526.17
		115.763	2056.25	115.8	164.021	115.675	159.84	115.625	188.594	115.725	207.741	115.725	1526.17
		115.825	2075	115.862	165.881	115.75	164.88	115.688	188.822	115.8	207.242	115.787	1526.17
		115.9	2065	115.925	169.889	115.812	154.08	115.75	189.127	115.862	207.309	115.85	1530.38
		115.963	2085	116	165.625	115.875	164.88	115.825	188.982	115.938	207.436	115.925	1530.38
		116.025	2056.25	116.062	167.1	115.938	154.08	115.888	188.693	116	207.045	115.987	1530.38
		116.088	2075	116.138	166.651	116	170.64	115.963	188.772	116.062	207.41	116.062	1530.38
		116.162	2065	116.2	169.633	116.075	154.08	116.025	189.354	116.138	207.257	116.138	1530.38
		116.225	2085	116.263	166.138	116.138	159.84	116.1	189.176	116.2	207.164	116.2	1530.38
		116.287	2065	116.338	165.625	116.2	149.04	116.15	188.834	116.263	207.994	116.263	1530.38
		116.362	2085	116.4	163.027	116.263	164.88	116.225	188.55	116.325	208.033	116.338	1530.38
		116.425	2075	116.463	168.318	116.325	159.84	116.287	188.444	116.388	208.53	116.4	1530.38
		116.5	2093.75	116.537	167.26	116.388	164.88	116.35	188.585	116.45	207.772	116.463	1530.38
		116.562	2075	116.6	167.516	116.463	159.84	116.412	189.299	116.513	207.086	116.537	1530.38
		116.625	2085	116.662	163.508	116.537	159.84	116.487	188.688	116.588	206.357	116.6	1530.38
		116.688	2075	116.737	166.49	116.612	159.84	116.55	188.784	116.65	206.366	116.662	1530.38
		116.75	2093.75	116.8	168.799	116.675	159.84	116.612	188.2	116.725	206.365	116.725	1530.38
		116.825	2085	116.875	171.397	116.737	164.88	116.688	189.757	116.8	206.692	116.8	1530.38
		116.888	2075	116.938	167.645	116.8	154.08	116.75	189.658	116.862	207.347	116.862	1534.05
		116.95	2085	117.013	165.689	116.875	159.84	116.825	190.062	116.938	208.305	116.938	1534.05
		117.013	2075	117.075	166.811	116.938	154.08	116.888	189.648	117	208.073	117	1534.05
		117.088	2103.75	117.15	169.953	117	170.64	116.963	189.989	117.062	208.069	117.062	1534.05
		117.15	2085	117.213	168.927	117.062	154.08	117.037	189.804	117.138	208.054	117.125	1534.05
		117.225	2093.75	117.275	166.041	117.138	170.64	117.1	190.356	117.2	208.364	117.188	1534.05
		117.287	2085	117.35	165.625	117.2	149.04	117.162	190.344	117.263	209.577	117.25	1530.38
		117.362	2103.75	117.412	164.919	117.275	164.88	117.225	190.297	117.338	209	117.312	1534.05
		117.425	2085	117.475	168.767	117.338	154.08	117.287	190.215	117.388	209.503	117.375	1530.38
		117.5	2093.75	117.537	167.997	117.412	164.88	117.362	190.099	117.463	209.114	117.45	1530.38
		117.562	2085	117.6	167.901	117.475	149.04	117.425	189.948	117.525	209.232	117.513	1530.38
		117.625	2103.75	117.662	165.496	117.537	170.64	117.487	189.762	117.6	209.796	117.588	1534.05
		117.688	2093.75	117.737	169.44	117.612	154.08	117.55	189.542	117.662	209.409	117.65	1534.05
		117.763	2103.75	117.8	168.318	117.675	164.88	117.625	189.75	117.725	210.143	117.725	1534.05
		117.825	2093.75	117.862	169.44	117.737	149.04	117.7	189.829	117.787	209.644	117.787	1534.05
		117.888	2113.75	117.925	164.983	117.8	164.88	117.763	189.25	117.85	208.826	117.862	1538.25
		117.963	2093.75	118	169.184	117.875	159.84	117.825	188.879	117.925	209.328	117.925	1538.25
		118.025	2113.75	118.062	167.805	117.925	170.64	117.888	188.762	117.975	209.271	117.987	1538.25
		118.1	2093.75	118.125	170.467	118	159.84	117.95	189.565	118.05	210.094	118.062	1534.05
		118.162	2113.75	118.188	168.511	118.062	170.64	118.025	189.716	118.112	210.114	118.125	1534.05
		118.225	2093.75	118.25	166.779	118.138	159.84	118.088	189.83	118.188	210.916	118.2	1534.05
		118.287	2122.5	118.325	164.759	118.2	164.88	118.162	189.091	118.25	210.188	118.263	1538.25
		118.362	2113.75	118.388	167.067	118.275	154.08	118.225	189.775	118.325	209.399	118.325	1534.05
		118.412	2122.5	118.45	166.779	118.338	159.84	118.287	189.437	118.388	209.907	118.388	1538.25
		118.487	2113.75	118.513	167.677	118.412	159.84	118.362	190.505	118.463	210.485	118.463	1538.25
		118.55	2113.75	118.588	167.228	118.475	159.84	118.425	190.293	118.525	210.933	118.525	1538.25
		118.612	2122.5	118.65	165.432	118.537	159.84	118.5	191.333	118.6	210.695	118.6	1538.25
		118.675	2113.75	118.725	166.33	118.6	154.08	118.575	190.609	118.662	209.413	118.662	1538.25
		118.75	2132.5	118.787	165.432	118.662	164.88	118.638	191.591	118.737	209.136	118.737	1538.25
		118.812	2113.75	118.862	167.741	118.725	154.08	118.713	191.302	118.8	209.505	118.8	1538.25
		118.888	2132.5	118.925	166.458	118.787	170.64	118.775	192.5	118.875	209.03	118.862	1538.25
		118.95	2113.75	118.987	164.887	118.85	159.84	118.838	192.228	118.925	210.422	118.925	1538.25
		119.025	2132.5	119.05	167.196	118.925	170.64	118.9	192.608	119	209.612	119	1538.25
		119.088	2122.5	119.112	171.3	118.987	154.08	118.963	191.722	119.062	210.289	119.062	1538.25
		119.15	2132.5	119.188	169.889	119.062	164.88	119.037	191.671	119.125	209.321	119.125	1538.25
		119.213	2113.75	119.25	172.583	119.125	154.08	119.1	191.64	119.188	209.649	119.2	1538.25
		119.275	2132.5	119.312	167.965	119.2	164.88	119.162	192.091	119.263	209.52	119.263	1538.25
		119.338	2122.5	119.388	165.143	119.263	149.04	119.237	191.829	119.325	209.735	119.338	1538.25
		119.4	2142.5	119.45	165.24	119.325	164.88	119.312	191.872	119.388	210.292	119.4	1542.45
		119.475	2113.75	119.525	168.927	119.4	154.08	119.375	191.471	119.45	210.585	119.463	1538.25
		119.537	2142.5	119.6	166.266	119.463	170.64	119.45	191.072	119.525	210.613	119.537	1542.45
		119.612	2132.5	119.662	168.671	119.525	159.84	119.513	190.332	119.588	210.985	119.6	1542.45
		119.675	2151.25	119.725	165.496	119.588	164.88	119.575	190.82	119.65	210.881	119.675	1542.45
		119.737	2132.5	119.8	168.222	119.65	159.84	119.638	190.988	119.725	212.542	119.737	1542.45
		119.812	2132.5	119.862	169.248	119.713	164.88	119.7	191.585	119.787	212.258	119.8	1542.45
		119.875	2132.5	119.925	173.353	119.787	164.88	119.775	191.879	119.85	212.382	119.862	1542.45
		119.938	2142.5	120	170.916	119.85	154.08	119.838	192.156	119.925	211.089	119.938	1542.45
		120	2132.5	120.062	170.595	119.925	159.84	119.9	192.703	119.987	211.008	120	1542.45
		120.062	2122.5	120.125	169.408	120	159.84	119.975	192.787	120.05	211.276	120.075	1542.45
		120.125	2142.5	120.2	171.685	120.062	164.88	120.05	193.4	120.125	211.868	120.138	1542.45
		120.188	2122.5	120.263	172.359	120.125	154.08	120.125	192.56	120.2	211.071	120.213	1546.12
		120.263	2151.25	120.338	172.455	120.2	159.84	120.188	193.292	120.263	210.524	120.275	1546.12
		120.325	2122.5	120.4	169.953	120.25	154.08	120.263	192.196	120.325	209.315	120.35	1546.12
		120.388	2151.25	120.475	169.184	120.325	170.64	120.325	192.96	120.4	209.853	120.412	1546.12
		120.463	2132.5	120.537	170.146	120.388	159.84	120.4	192.079	120.463	210.719	120.475	1546.12
		120.525	2161.25	120.6	168.511	120.463	170.64	120.463	192.974	120.537	211.019	120.55	1542.45
		120.6	2142.5	120.675	169.12	120.525	154.08	120.525	191.831	120.6	210.994	120.612	1542.45
		120.675	2151.25	120.737	169.152	120.588	164.88	120.588	192.774	120.675	209.973	120.675	1542.45
		120.737	2142.5	120.8	171.364	120.662	154.08	120.662	191.951	120.725	210.585	120.737	1542.45
		120.8	2161.25	120.862	170.916	120.725	170.64	120.725	192.422	120.8	210.665	120.812	1542.45
		120.875	2142.5	120.938	172.583	120.8	154.08	120.787	191.637	120.862	212.232	120.875	1542.45
		120.938	2161.25	121	168.992	120.862	164.88	120.862	192.591	120.938	211.988	120.95	1546.12
		121.013	2132.5	121.062	171.557	120.925	154.08	120.925	192.856	121	212.315	121.013	1546.12
		121.075	2151.25	121.138	170.883	121	170.64	121	193.576	121.075	211.92	121.088	1546.12
		121.138	2151.25	121.2	172.262	121.062	154.08	121.062	193.055	121.138	212.411	121.15	1542.45
		121.2	2171.25	121.263	168.831	121.125	164.88	121.125	193.5	121.2	212.443	121.213	1546.12
		121.275	2151.25	121.338	169.761	121.188	154.08	121.188	193.523	121.263	213.454	121.275	1542.45
		121.35	2171.25	121.4	167.452	121.25	164.88	121.263	194.291	121.338	212.294	121.35	1542.45
		121.412	2151.25	121.463	172.326	121.325	159.84	121.325	193.645	121.4	212.451	121.412	1542.45
		121.475	2161.25	121.537	170.146	121.388	164.88	121.4	193.686	121.463	211.33	121.475	1542.45
		121.55	2161.25	121.6	170.595	121.45	164.88	121.463	193.269	121.537	211.366	121.537	1542.45
		121.612	2171.25	121.662	168.382	121.525	159.84	121.525	194.226	121.6	211.12	121.6	1542.45
		121.675	2161.25	121.725	170.146	121.6	164.88	121.6	193.992	121.675	212.61	121.675	1542.45
		121.737	2161.25	121.787	170.819	121.662	159.84	121.662	194.091	121.737	212.484	121.737	1542.45
		121.812	2161.25	121.85	173.224	121.737	159.84	121.737	193.774	121.812	212.184	121.8	1542.45
		121.875	2161.25	121.925	170.723	121.8	159.84	121.812	193.774	121.875	210.963	121.875	1542.45
		121.938	2171.25	122	169.953	121.862	164.88	121.875	194.091	121.95	210.873	121.938	1542.45
		122	2151.25	122.062	169.953	121.925	159.84	121.95	193.992	122.013	211.051	122.013	1542.45
		122.075	2171.25	122.125	171.236	122	164.88	122.013	193.939	122.088	212.241	122.075	1542.45
		122.138	2161.25	122.2	171.942	122.062	154.08	122.075	193.142	122.15	212.081	122.138	1546.12
		122.213	2190	122.263	170.05	122.125	170.64	122.138	193.701	122.225	212.041	122.213	1542.45
		122.275	2161.25	122.325	169.889	122.188	159.84	122.2	193.786	122.287	211.733	122.263	1542.45
		122.35	2171.25	122.388	169.152	122.263	170.64	122.263	194.254	122.35	211.714	122.338	1542.45
		122.412	2151.25	122.45	171.108	122.325	154.08	122.338	193.451	122.412	212.202	122.4	1542.45
		122.475	2180	122.513	168.094	122.4	159.84	122.4	193.15	122.475	212.191	122.463	1542.45
		122.537	2171.25	122.575	169.569	122.463	154.08	122.463	193.397	122.537	212.838	122.537	1542.45
		122.6	2180	122.65	167.869	122.525	170.64	122.525	194.52	122.612	212.336	122.6	1542.45
		122.675	2151.25	122.713	172.904	122.588	154.08	122.6	194.642	122.675	211.822	122.675	1542.45
		122.737	2171.25	122.775	172.455	122.662	170.64	122.662	194.293	122.75	212.473	122.75	1546.12
		122.8	2171.25	122.85	173.673	122.725	154.08	122.737	193.982	122.812	212.829	122.812	1546.12
		122.875	2198.75	122.912	169.408	122.787	170.64	122.8	194.219	122.875	213.025	122.888	1546.12
		122.938	2171.25	122.975	171.878	122.85	159.84	122.862	194.803	122.938	213.374	122.95	1546.12
		123.013	2180	123.05	168.863	122.912	164.88	122.925	194.897	123.013	212.794	123.013	1546.12
		123.075	2171.25	123.112	170.338	122.975	170.64	122.987	194.499	123.075	212.778	123.075	1542.45
		123.138	2190	123.175	165.881	123.037	159.84	123.062	194.625	123.138	212.437	123.138	1542.45
		123.213	2180	123.237	169.28	123.112	164.88	123.125	194.417	123.2	213.072	123.213	1542.45
		123.275	2180	123.3	173.898	123.175	159.84	123.2	195	123.275	212.97	123.275	1542.45
		123.338	2180	123.362	175.918	123.25	159.84	123.263	194.648	123.338	212.636	123.338	1542.45
		123.4	2180	123.438	172.519	123.325	154.08	123.325	194.231	123.4	211.901	123.4	1542.45
		123.463	2190	123.5	169.825	123.388	170.64	123.4	194.298	123.475	211.545	123.475	1542.45
		123.525	2171.25	123.575	169.633	123.45	170.64	123.475	194.85	123.537	212.481	123.537	1542.45
		123.588	2190	123.638	172.391	123.525	170.64	123.537	195.336	123.612	213.309	123.612	1542.45
		123.65	2171.25	123.713	174.218	123.588	154.08	123.612	195.174	123.675	212.627	123.675	1542.45
		123.725	2190	123.775	168.927	123.65	159.84	123.675	194.828	123.75	212.432	123.737	1542.45
		123.787	2180	123.85	167.997	123.725	159.84	123.75	194.145	123.812	211.476	123.8	1542.45
		123.862	2198.75	123.9	169.12	123.787	176.4	123.8	195.022	123.888	212.556	123.875	1542.45
		123.925	2171.25	123.975	168.799	123.85	159.84	123.875	195.079	123.95	212.875	123.938	1542.45
		124	2198.75	124.037	171.878	123.925	164.88	123.938	194.97	124.013	213.104	124	1542.45
		124.062	2190	124.1	172.743	123.987	154.08	124	193.879	124.075	213.243	124.062	1542.45
		124.138	2208.75	124.162	169.472	124.05	164.88	124.062	193.781	124.138	212.356	124.138	1542.45
		124.2	2190	124.225	175.341	124.125	159.84	124.125	193.884	124.2	212.492	124.2	1542.45
		124.263	2198.75	124.287	177.072	124.188	170.64	124.2	194.516	124.275	212.358	124.275	1542.45
		124.338	2180	124.362	172.326	124.263	154.08	124.275	193.781	124.338	213.225	124.338	1542.45
		124.4	2208.75	124.425	168.735	124.325	170.64	124.35	193.884	124.412	213.246	124.412	1542.45
		124.463	2190	124.5	167.132	124.388	154.08	124.412	193.64	124.475	213.332	124.475	1542.45
		124.525	2208.75	124.562	166.17	124.45	170.64	124.475	194.35	124.537	213.603	124.55	1546.12
		124.6	2198.75	124.638	173.449	124.525	159.84	124.537	195.08	124.6	213.7	124.612	1542.45
		124.662	2208.75	124.7	173.673	124.588	164.88	124.612	195.278	124.675	213.265	124.688	1546.12
		124.737	2208.75	124.763	171.621	124.65	159.84	124.662	194.944	124.737	214.295	124.75	1542.45
		124.8	2208.75	124.838	168.639	124.725	164.88	124.737	195.622	124.8	214.141	124.812	1546.12
		124.862	2208.75	124.9	170.916	124.787	159.84	124.8	195.944	124.875	215.471	124.875	1542.45
		124.925	2198.75	124.963	173.321	124.862	164.88	124.875	196.526	124.938	214.553	124.95	1542.45
		125	2208.75	125.025	173.834	124.938	164.88	124.938	195.843	125.013	214.685	125.013	1542.45
		125.062	2198.75	125.1	172.455	125	170.64	125.013	195.138	125.075	213.756	125.075	1542.45
		125.125	2218.75	125.162	171.204	125.075	159.84	125.075	194.839	125.15	213.894	125.15	1542.45
		125.188	2190	125.237	174.699	125.138	159.84	125.15	195.168	125.213	214.206	125.213	1546.12
		125.25	2208.75	125.3	173.994	125.213	154.08	125.213	195.597	125.287	214.694	125.287	1542.45
		125.312	2198.75	125.375	171.621	125.275	170.64	125.287	195.461	125.35	214.587	125.35	1546.12
		125.388	2218.75	125.438	167.356	125.338	176.4	125.35	195.494	125.425	215.158	125.425	1546.12
		125.45	2208.75	125.5	170.595	125.4	159.84	125.412	195.407	125.487	214.244	125.487	1546.12
		125.525	2227.5	125.562	171.942	125.463	164.88	125.475	195.933	125.562	214.714	125.562	1546.12
		125.6	2208.75	125.638	174.443	125.537	149.04	125.55	196.057	125.625	214.478	125.625	1546.12
		125.662	2227.5	125.7	170.499	125.6	176.4	125.6	196.106	125.688	215.272	125.688	1546.12
		125.737	2208.75	125.763	172.038	125.662	164.88	125.675	195.794	125.75	215.455	125.763	1546.12
		125.8	2218.75	125.825	171.236	125.737	170.64	125.737	196.055	125.825	215.963	125.825	1546.12
		125.862	2218.75	125.888	175.693	125.8	154.08	125.8	196.427	125.888	215.788	125.888	1546.12
		125.925	2218.75	125.963	171.621	125.875	164.88	125.875	196.908	125.963	215.154	125.963	1546.12
		126	2198.75	126.025	169.986	125.938	159.84	125.938	196.77	126.025	215.74	126.037	1546.12
		126.062	2227.5	126.1	169.312	126	170.64	126.013	196.234	126.1	215.699	126.1	1546.12
		126.125	2208.75	126.162	177.201	126.062	154.08	126.075	196.217	126.162	215.964	126.175	1546.12
		126.188	2237.5	126.237	176.046	126.138	164.88	126.138	197.026	126.225	215.263	126.237	1542.45
		126.263	2227.5	126.3	175.982	126.2	154.08	126.2	197.199	126.287	215.089	126.3	1542.45
		126.338	2227.5	126.375	168.446	126.263	176.4	126.275	196.734	126.362	214.507	126.375	1542.45
		126.4	2218.75	126.438	169.537	126.325	164.88	126.338	196.568	126.425	214.787	126.438	1542.45
		126.475	2237.5	126.5	172.102	126.388	170.64	126.4	196.941	126.487	214.797	126.513	1546.12
		126.537	2237.5	126.562	175.597	126.463	159.84	126.463	197.345	126.562	215.282	126.575	1546.12
		126.6	2237.5	126.638	171.076	126.537	164.88	126.537	197.797	126.625	214.171	126.638	1546.12
		126.675	2227.5	126.7	169.056	126.6	164.88	126.6	197.789	126.7	214.731	126.7	1546.12
		126.737	2218.75	126.775	171.044	126.675	170.64	126.662	197.32	126.763	213.674	126.775	1546.12
		126.8	2247.5	126.838	175.982	126.737	164.88	126.737	196.899	126.838	214.298	126.838	1546.12
		126.862	2227.5	126.912	175.373	126.812	164.88	126.812	196.509	126.9	214.649	126.912	1546.12
		126.925	2247.5	126.975	169.505	126.875	154.08	126.875	196.987	126.975	215.009	126.975	1546.12
		126.987	2218.75	127.05	166.009	126.938	164.88	126.95	196.502	127.037	214.612	127.05	1546.12
		127.062	2256.25	127.112	169.056	127	164.88	127.013	196.317	127.1	214.95	127.112	1546.12
		127.125	2237.5	127.175	177.072	127.062	164.88	127.075	195.818	127.175	214.361	127.175	1546.12
		127.2	2256.25	127.25	175.277	127.138	170.64	127.138	196.699	127.237	215.232	127.237	1546.12
		127.275	2237.5	127.312	170.755	127.2	154.08	127.2	196.293	127.3	215.848	127.312	1546.12
		127.338	2256.25	127.375	166.202	127.275	170.64	127.263	196.718	127.375	216.155	127.375	1546.12
		127.412	2237.5	127.438	171.781	127.338	159.84	127.338	195.529	127.425	215.238	127.45	1550.33
		127.475	2256.25	127.5	176.367	127.412	170.64	127.4	196.658	127.5	214.812	127.513	1546.12
		127.55	2247.5	127.562	179.285	127.475	159.84	127.463	197.213	127.562	214.038	127.575	1550.33
		127.612	2256.25	127.638	171.429	127.537	170.64	127.537	197.809	127.638	214.63	127.65	1550.33
		127.675	2237.5	127.7	170.851	127.6	159.84	127.6	197.387	127.7	215.168	127.713	1550.33
		127.75	2256.25	127.775	169.216	127.675	170.64	127.675	197.471	127.763	215.316	127.787	1550.33
		127.812	2247.5	127.838	173.385	127.737	154.08	127.737	197.715	127.838	215.073	127.85	1550.33
		127.875	2266.25	127.912	172.391	127.812	176.4	127.8	198.714	127.9	214.2	127.912	1550.33
		127.95	2247.5	127.975	174.347	127.875	159.84	127.875	199.004	127.963	214.166	127.987	1550.33
		128.025	2266.25	128.037	171.653	127.938	170.64	127.938	199.048	128.025	214.256	128.05	1550.33
		128.088	2256.25	128.113	175.277	128.012	149.04	128	198.191	128.088	215.333	128.113	1550.33
		128.15	2276.25	128.175	172.775	128.075	176.4	128.075	198.638	128.15	216.041	128.188	1550.33
		128.225	2256.25	128.238	174.058	128.137	164.88	128.137	199.021	128.225	216.357	128.25	1550.33
		128.287	2276.25	128.312	174.507	128.213	170.64	128.2	199.646	128.287	215.196	128.325	1550.33
		128.35	2256.25	128.363	174.411	128.275	159.84	128.262	198.943	128.363	215.38	128.387	1550.33
		128.412	2266.25	128.438	172.968	128.338	164.88	128.338	197.885	128.425	215.304	128.463	1550.33
		128.488	2266.25	128.5	172.487	128.412	164.88	128.4	197.491	128.5	216.1	128.525	1550.33
		128.55	2256.25	128.575	173.417	128.475	164.88	128.475	197.742	128.562	216.972	128.588	1554.53
		128.613	2266.25	128.637	174.25	128.55	164.88	128.55	198.196	128.637	217.195	128.662	1554.53
		128.675	2256.25	128.713	174.699	128.6	159.84	128.613	197.917	128.7	216.487	128.725	1550.33
		128.75	2285	128.775	169.986	128.675	170.64	128.675	197.569	128.762	216.825	128.787	1550.33
		128.812	2266.25	128.838	171.589	128.738	159.84	128.75	197.027	128.838	216.625	128.863	1554.53
		128.887	2276.25	128.9	171.91	128.8	170.64	128.812	197.657	128.9	217.399	128.925	1550.33
		128.95	2266.25	128.975	176.527	128.875	154.08	128.875	197.714	128.963	217.319	128.988	1554.53
		129.025	2285	129.037	173.962	128.938	170.64	128.938	198.384	129.037	216.65	129.05	1554.53
		129.088	2276.25	129.1	173.385	129	164.88	129	197.376	129.1	215.664	129.125	1554.53
		129.162	2276.25	129.162	171.012	129.075	176.4	129.062	198.026	129.162	216.486	129.188	1554.53
		129.225	2266.25	129.225	176.752	129.137	159.84	129.137	198.501	129.238	216.761	129.262	1554.53
		129.287	2285	129.3	173.994	129.213	170.64	129.2	198.956	129.3	217.423	129.325	1554.53
		129.363	2276.25	129.363	174.956	129.275	159.84	129.275	198.658	129.375	217.559	129.4	1554.53
		129.425	2285	129.438	171.974	129.35	176.4	129.35	198.622	129.438	217.433	129.463	1554.53
		129.488	2266.25	129.5	174.507	129.412	154.08	129.412	198.721	129.5	216.955	129.537	1554.53
		129.55	2276.25	129.562	174.667	129.475	170.64	129.475	198.956	129.575	217.113	129.6	1554.53
		129.625	2276.25	129.637	178.098	129.537	159.84	129.55	198.596	129.625	217.403	129.662	1554.53
		129.688	2305	129.7	173.032	129.6	170.64	129.613	198.015	129.7	217.487	129.738	1554.53
		129.762	2285	129.775	173.545	129.675	164.88	129.675	198.235	129.762	217.535	129.8	1554.53
		129.825	2285	129.838	173.545	129.738	176.4	129.738	197.183	129.825	217.01	129.863	1554.53
		129.887	2266.25	129.9	175.854	129.8	164.88	129.8	198.283	129.887	217.795	129.925	1554.53
		129.963	2285	129.975	175.854	129.875	164.88	129.875	198.991	129.963	217.316	130	1554.53
		130.025	2285	130.037	175.854	129.95	164.88	129.938	198.662	130.037	218.43	130.062	1554.53
		130.088	2305	130.113	175.854	130.012	170.64	130	198.029	130.1	217.911	130.137	1554.53
		130.15	2285	130.175	175.854	130.088	170.64	130.062	197.518	130.175	217.396	130.2	1558.2
		130.213	2276.25	130.25	176.303	130.15	164.88	130.137	198.167	130.238	216.508	130.262	1558.2
		130.287	2295	130.312	173.385	130.225	154.08	130.2	198.61	130.3	216.14	130.338	1558.2
		130.35	2295	130.387	171.429	130.287	164.88	130.275	198.508	130.375	216.051	130.4	1558.2
		130.425	2305	130.45	169.921	130.35	170.64	130.338	197.74	130.438	217.637	130.463	1558.2
		130.488	2285	130.512	173.994	130.412	170.64	130.412	197.894	130.5	218.36	130.525	1558.2
		130.562	2295	130.575	174.411	130.488	164.88	130.463	199.107	130.575	218.259	130.588	1554.53
		130.637	2295	130.65	176.303	130.55	159.84	130.537	199.143	130.637	217.335	130.65	1554.53
		130.7	2313.75	130.713	173.353	130.625	176.4	130.6	199.55	130.7	216.63	130.713	1554.53
		130.775	2305	130.787	177.04	130.688	164.88	130.662	198.723	130.762	216.463	130.787	1558.2
		130.838	2295	130.85	177.97	130.762	176.4	130.725	199.245	130.838	217.635	130.85	1554.53
		130.9	2285	130.912	179.413	130.825	159.84	130.787	199.798	130.9	218.43	130.912	1558.2
		130.975	2305	130.988	173.769	130.9	170.64	130.863	200.38	130.975	218.363	130.988	1558.2
		131.037	2305	131.05	173.032	130.963	164.88	130.925	200.464	131.037	218.082	131.05	1558.2
		131.1	2305	131.125	169.537	131.037	176.4	131	200.558	131.1	217.255	131.125	1558.2
		131.162	2285	131.188	175.501	131.1	159.84	131.062	199.651	131.175	216.923	131.188	1558.2
		131.238	2313.75	131.25	174.379	131.162	170.64	131.137	201.674	131.238	217.531	131.25	1558.2
		131.3	2305	131.325	176.303	131.225	159.84	131.2	201.379	131.3	218.276	131.325	1558.2
		131.375	2333.75	131.387	173.449	131.287	176.4	131.262	201.384	131.363	218.674	131.387	1558.2
		131.438	2305	131.463	179.253	131.35	159.84	131.325	200.814	131.425	218.146	131.45	1558.2
[truncated: 38,439 more rows]

## Sheet: Figure 2e
pH	strain recovery (%)	Resilience (%)
4.5	39.8	12.3
5.12	68.5	17.9
5.41	92.1	52.1
6.35	97	85.9
9.14	97.7	90.1
12.38	97.7	88.2
13.34	94.9	84.7
13.62	94.6	75.5
13.81	64.7	17.9
13.97	58.1	13

## Sheet: Figure 3e
Prestrain (%)	Spring diameter (mm)	Turns per centimeter
200	6.7	11.6
300	4.6	12.4
400	3.4	12.9
500	2.9	13.4
700	2.1	15.3
900	1.8	16.3

## Sheet: Figure 4a
Strain (%)	ΔR/R0	ΔR/R0 Error
0	0	0
50	0.65	0.01
100	1.51	0.01
150	2.61	0.02
200	3.88	0.02
250	5.28	0.03
300	6.81	0.06
400	10.42	0.09
500	14.16	0.2
600	18.75	0.08
700	23.53	0.22
800	27.96	0.33
900	32.5	0.52
1000	36.3	0.35

## Sheet: Figure 4b
	100% strain				200% strain				400% strain				600% strain
	Frequency (Hz)	ΔR/R0	ΔR/R0 Error		Frequency (Hz)	ΔR/R0	ΔR/R0 Error		Frequency (Hz)	ΔR/R0	ΔR/R0 Error		Frequency (Hz)	ΔR/R0	ΔR/R0 Error
	2.8	2.06	0.01		2.5	4.16	0.01		1.9	10.52	0.26		1.8	17.86	0.19
	4	2.04	0.02		3.7	4.05	0.01		3.2	10.4	0.25		3	17.2	0.62
	5.4	1.97	0.02		4.8	3.94	0.02		4	10.28	0.22		4.2	16.62	0.27
	8.6	1.83	0.02		7.1	3.82	0.02		5.9	10.2	0.25		5.7	15.8	0.33

## Sheet: Figure 4c
Time (sec.)	ΔR/R0
0	-0.03094
0.006666	-0.0099
0.013332	-0.02166
0.019998	-0.00753
0.026664	-0.02399
0.03333	-0.00753
0.039996	-0.02166
0.046662	-0.00753
0.053328	-0.02399
0.059994	-0.01227
0.06666	-0.02632
0.073326	-0.01227
0.079992	-0.02632
0.086658	-0.02632
0.093324	-0.02632
0.09999	-0.02632
0.106656	-0.02863
0.113322	-0.02863
0.119988	-0.0099
0.126654	-0.03094
0.13332	-0.00753
0.139986	-0.02166
0.146652	-0.00515
0.153318	-0.02863
0.159984	-0.02166
0.16665	-0.02399
0.173316	-0.0099
0.179982	-0.03094
0.186648	-0.0099
0.193314	-0.02399
0.19998	-0.01227
0.206646	-0.03094
0.213312	-0.02399
0.219978	-0.02863
0.226644	-0.02863
0.23331	-0.01227
0.239976	-0.00753
0.246642	-0.00753
0.253308	-0.02399
0.259974	-0.01461
0.26664	-0.02863
0.273306	-0.01698
0.279972	-0.01698
0.286638	-0.02863
0.293304	-0.01931
0.29997	-0.01931
0.306636	-0.01931
0.313302	-0.02399
0.319968	-0.02166
0.326634	-0.00753
0.3333	0.17239
0.339966	0.39903
0.346632	0.82244
0.353298	1.34838
0.359964	1.93209
0.36663	2.77945
0.373296	3.76198
0.379962	4.58855
0.386628	5.8695
0.393294	7.40634
0.39996	7.92575
0.406626	10.0063
0.413292	12.0147
0.419958	12.1543
0.426624	15.0477
0.43329	16.6199
0.439956	14.6466
0.446622	16.1416
0.453288	16.3776
0.459954	12.2968
0.46662	11.7437
0.473286	10.4246
0.479952	7.79049
0.486618	6.83008
0.493284	5.35184
0.49995	3.69529
0.506616	2.71915
0.513282	1.72103
0.519948	0.85303
0.526614	0.256
0.53328	-0.00039
0.539946	-0.00515
0.546612	-0.00515
0.553278	0.45369
0.559944	1.06461
0.56661	1.97321
0.573276	3.02058
0.579942	4.02094
0.586608	5.58183
0.593274	7.34528
0.59994	7.99482
0.606606	10.5338
0.613272	12.5905
0.619938	12.7421
0.626604	15.4689
0.63327	17.6572
0.639936	14.0795
0.646602	15.6875
0.653268	15.0477
0.659934	11.6122
0.6666	11.2324
0.673266	9.52206
0.679932	7.10892
0.686598	6.08908
0.693264	4.77155
0.69993	3.28841
0.706596	2.30048
0.713262	1.36294
0.719928	0.55506
0.726594	0.16951
0.73326	0.01895
0.739926	-0.00515
0.746592	0.12482
0.753258	0.66146
0.759924	1.33395
0.76659	2.28827
0.773256	3.44375
0.779922	4.35977
0.786588	5.95586
0.793254	7.65894
0.79992	8.58472
0.806586	10.8735
0.813252	12.8968
0.819918	12.5905
0.826584	15.2557
0.83325	16.1416
0.839916	14.4532
0.846582	15.0477
0.853248	13.899
0.859914	10.8735
0.86658	10.5338
0.873246	8.9071
0.879912	6.83008
0.886578	5.70244
0.893244	4.44362
0.89991	2.93744
0.906576	2.03658
0.913242	1.14489
0.919908	0.39196
0.926574	0.16098
0.93324	0.07948
0.939906	-0.00515
0.946572	0.24057
0.953238	0.80741
0.959904	1.46097
0.96657	2.42684
0.973236	3.58762
0.979902	4.50079
0.986568	6.22695
0.993234	7.72426
0.9999	8.50713
1.00657	10.8735
1.01323	13.2164
1.0199	12.8968
1.02656	15.9116
1.03323	16.8687
1.0399	14.8448
1.04656	15.4689
1.05323	14.0795
1.05989	11.2324
1.06656	10.4246
1.07323	8.82465
1.07989	6.61923
1.08656	5.6216
1.09322	4.27815
1.09989	2.79477
1.10656	1.88195
1.11322	1.06461
1.11989	0.35375
1.12655	0.13581
1.13322	-0.00278
1.13989	-0.00515
1.14655	0.21633
1.15322	0.79747
1.15988	1.45322
1.16655	2.49296
1.17322	3.58762
1.17988	4.55903
1.18655	6.27398
1.19321	7.92575
1.19988	8.99084
1.20655	11.1105
1.21321	12.8968
1.21988	13.2164
1.22654	15.6875
1.23321	16.8687
1.23988	14.0795
1.24654	14.8448
1.25321	13.5501
1.25987	10.5338
1.26654	10.2118
1.27321	8.74344
1.27987	6.51762
1.28654	5.54248
1.2932	4.25141
1.29987	2.84137
1.30654	1.98362
1.3132	1.11349
1.31987	0.39196
1.32653	0.17239
1.3332	0.10856
1.33987	-0.00515
1.34653	0.21633
1.3532	0.78761
1.35986	1.43782
1.36653	2.42684
1.3732	3.52499
1.37986	4.55903
1.38653	6.13451
1.39319	7.65894
1.39986	8.4307
1.40653	11.1105
1.41319	13.2164
1.41986	12.5905
1.42652	15.6875
1.43319	16.6199
1.43986	14.2642
1.44652	15.4689
1.45319	14.8448
1.45985	11.1105
1.46652	10.5338
1.47319	8.99084
1.47985	6.72335
1.48652	5.82706
1.49318	4.44362
1.49985	3.02058
1.50652	2.14705
1.51318	1.24326
1.51985	0.51502
1.52651	0.18682
1.53318	0.11395
1.53985	-0.00515
1.54651	0.12482
1.55318	0.63507
1.55984	1.25687
1.56651	2.18143
1.57318	3.25101
1.57984	4.17259
1.58651	5.78505
1.59317	7.40634
1.59984	8.20804
1.60651	10.7582
1.61317	12.7421
1.61984	12.5905
1.6265	15.9116
1.63317	16.3776
1.63984	14.4532
1.6465	15.4689
1.65317	14.0795
1.65983	11.2324
1.6665	10.7582
1.67317	9.16228
1.67983	7.05172
1.6865	6.13451
1.69316	4.8349
1.69983	3.36491
1.7065	2.42684
1.71316	1.53246
1.71983	0.70672
1.72649	0.23445
1.73316	0.15816
1.73983	-0.00039
1.74649	0.10589
1.75316	0.44996
1.75982	1.02901
1.76649	1.88195
1.77316	2.87296
1.77982	3.76198
1.78649	5.27833
1.79315	6.67097
1.79982	7.53094
1.80649	10.0063
1.81315	11.8779
1.81982	11.7437
1.82648	15.0477
1.83315	16.6199
1.83982	14.8448
1.84648	16.1416
1.85315	15.0477
1.85981	11.7437
1.86648	11.7437
1.87315	10.0063
1.87981	7.53094
1.88648	6.67097
1.89314	5.27833
1.89981	3.76198
1.90648	2.79477
1.91314	1.80444
1.91981	0.91642
1.92647	0.34358
1.93314	0.17239
1.93981	-0.00039
1.94647	0.07948
1.95314	0.26539
1.9598	0.78271
1.96647	1.57354
1.97314	2.49296
1.9798	3.36491
1.98647	4.86703
1.99313	6.32155
1.9998	7.16685
2.00647	9.42993
2.01313	11.3566
2.0198	11.8779
2.02646	14.4532
2.03313	15.9116
2.0398	14.4532
2.04646	16.1416
2.05313	15.6875
2.05979	12.0147
2.06646	11.7437
2.07313	10.3173
2.07979	8.13595
2.08646	7.28502
2.09312	5.78505
2.09979	4.17259
2.10646	3.25101
2.11312	2.19303
2.11979	1.2706
2.12645	0.60073
2.13312	0.21334
2.13979	0.10589
2.14645	0.10856
2.15312	0.14134
2.15978	0.54695
2.16645	1.22977
2.17312	2.06907
2.17978	2.90499
2.18645	4.17259
2.19311	5.58183
2.19978	6.51762
2.20645	8.35538
2.21311	10.1082
2.21978	10.7582
2.22644	13.5501
2.23311	15.9116
2.23978	14.2642
2.24644	16.8687
2.25311	16.3776
2.25977	13.2164
2.26644	13.0549
2.27311	11.3566
2.27977	8.82465
2.28644	8.13595
2.2931	6.56811
2.29977	4.77155
2.30644	3.78456
2.3131	2.67494
2.31977	1.63276
2.32643	0.92727
2.3331	0.32349
2.33977	0.14691
2.34643	0.12482
2.3531	0.10589
2.35976	0.27169
2.36643	0.86861
2.3731	1.63276
2.37976	2.41387
2.38643	3.63017
2.39309	4.93224
2.39976	5.8695
2.40643	7.85765
2.41309	9.71092
2.41976	10.3173
2.42642	12.8968
2.43309	15.0477
2.43976	14.0795
2.44642	17.3871
2.45309	16.3776
2.45975	13.3814
2.46642	13.5501
2.47309	11.8779
2.47975	9.42993
2.48642	8.66349
2.49308	7.05172
2.49975	5.31489
2.50642	4.38747
2.51308	3.17781
2.51975	2.05818
2.52641	1.29144
2.53308	0.57561
2.53975	0.18682
2.54641	0.15534
2.55308	0.13857
2.55974	0.08994
2.56641	0.58393
2.57308	1.22977
2.57974	1.97321
2.58641	3.08923
2.59307	4.22491
2.59974	5.24213
2.60641	6.9395
2.61307	8.50713
2.61974	9.16228
2.6264	12.0147
2.63307	13.5501
2.63974	13.7226
2.6464	16.8687
2.65307	15.4689
2.65973	14.8448
2.6664	15.0477
2.67307	13.3814
2.67973	10.2118
2.6864	9.71092
2.69306	8.13595
2.69973	5.99976
2.7064	5.03246
2.71306	3.76198
2.71973	2.52001
2.72639	1.712
2.73306	0.9003
2.73973	0.29404
2.74639	0.18102
2.75306	0.14413
2.75972	0.05378
2.76639	0.30376
2.77306	0.85303
2.77972	1.53246
2.78639	2.53364
2.79305	3.63017
2.79972	4.7094
2.80639	6.18047
2.81305	7.5945
2.81972	8.50713
2.82638	10.8735
2.83305	12.4421
2.83972	12.5905
2.84638	15.6875
2.85305	16.1416
2.85971	14.4532
2.86638	15.4689
2.87305	14.0795
2.87971	10.9909
2.88638	10.645
2.89304	8.9071
2.89971	6.88444
2.90638	6.04417
2.91304	4.58855
2.91971	3.21414
2.92637	2.33759
2.93304	1.40744
2.93971	0.65702
2.94637	0.23751
2.95304	0.15534
2.9597	0.01165
2.96637	0.11395
2.97304	0.4315
2.9797	1.02315
2.98637	1.83312
2.99303	2.79477
2.9997	3.71735
3.00637	5.20629
3.01303	6.61923
3.0197	7.53094
3.02636	9.90619
3.03303	11.6122
3.0397	12.2968
3.04636	15.2557
3.05303	16.1416
3.05969	15.0477
3.06636	16.8687
3.07303	14.8448
3.07969	12.0147
3.08636	12.1543
3.09302	10.0063
3.09969	7.85765
3.10636	6.99524
3.11302	5.54248
3.11969	4.14678
3.12635	3.12428
3.13302	2.08002
3.13969	1.2164
3.14635	0.57148
3.15302	0.21036
3.15968	0.13581
3.16635	0.14134
3.17302	0.14134
3.17968	0.51897
3.18635	1.19656
3.19301	2.01521
3.19968	2.81021
3.20635	4.12117
3.21301	5.35184
3.21968	6.32155
3.22634	8.50713
3.23301	9.90619
3.23968	10.4246
3.24634	13.5501
3.25301	14.6466
3.25967	14.6466
3.26634	17.6572
3.27301	16.1416
3.27967	13.0549
3.28634	13.899
3.293	11.6122
3.29967	9.33928
3.30634	8.35538
3.313	6.67097
3.31967	4.99874
3.32633	4.14678
3.333	2.90499
3.33967	1.84279
3.34633	1.13226
3.353	0.46494
3.35966	0.18682
3.36633	0.16098
3.373	0.13581
3.37966	0.13581
3.38633	0.63507
3.39299	1.2706
3.39966	2.03658
3.40633	3.12428
3.41299	4.25141
3.41966	5.24213
3.42632	6.99524
3.43299	8.13595
3.43966	9.25008
3.44632	11.7437
3.45299	13.0549
3.45965	13.2164
3.46632	16.6199
3.47299	16.1416
3.47965	14.2642
3.48632	15.2557
3.49298	13.0549
3.49965	10.645
3.50632	10.3173
3.51298	8.4307
3.51965	6.36971
3.52631	5.42689
3.53298	4.0958
3.53965	2.81021
3.54631	1.98362
3.55298	1.11972
3.55964	0.43886
3.56631	0.20146
3.57298	0.14134
3.57964	0.01165
3.58631	0.16098
3.59297	0.5965
3.59964	1.20975
3.60631	2.12445
3.61297	3.08923
3.61964	4.0958
3.6263	5.6216
3.63297	6.88444
3.63964	7.92575
3.6463	10.3173
3.65297	11.7437
3.65963	12.2968
3.6663	15.0477
3.67297	15.2557
3.67963	14.4532
3.6863	16.3776
3.69296	14.8448
3.69963	11.7437
3.7063	11.8779
3.71296	9.80774
3.71963	7.79049
3.72629	6.99524
3.73296	5.38918
3.73963	3.94796
3.74629	3.03756
3.75296	1.98362
3.75962	1.11972
3.76629	0.51502
3.77296	0.19853
3.77962	0.11937
3.78629	0.14134
3.79295	0.12755
3.79962	0.54695
3.80629	1.22308
3.81295	2.03658
3.81962	2.90499
3.82628	4.22491
3.83295	5.42689
3.83962	6.56811
3.84628	8.58472
3.85295	9.80774
3.85961	10.7582
3.86628	13.7226
3.87295	14.8448
3.87961	13.899
3.88628	16.8687
3.89294	15.4689
3.89961	13.3814
3.90628	13.2164
3.91294	11.3566
3.91961	9.33928
3.92627	8.58472
3.93294	6.88444
3.93961	5.24213
3.94627	4.27815
3.95294	3.03756
3.9596	1.97321
3.96627	1.22308
3.97294	0.53088
3.9796	0.19853
3.98627	0.16098
3.99293	0.11937
3.9996	0.09524
4.00627	0.55914
4.01293	1.17698
4.0196	1.93209
4.02626	2.98698
4.03293	4.07063
4.0396	5.20629
4.04626	7.05172
4.05293	8.35538
4.05959	9.33928
4.06626	12.1543
4.07293	13.2164
4.07959	13.3814
4.08626	16.6199
4.09292	15.9116
4.09959	14.6466
4.10626	14.8448
4.11292	12.8968
4.11959	10.7582
4.12625	10.1082
4.13292	8.28116
4.13959	6.46772
4.14625	5.6216
4.15292	4.22491
4.15958	2.98698
4.16625	2.06907
4.17292	1.20315
4.17958	0.52689
4.18625	0.22535
4.19291	0.16098
4.19958	0.07688
4.20625	0.13857
4.21291	0.51109
4.21958	1.08885
4.22624	1.95253
4.23291	2.81021
4.23958	3.78456
4.24624	5.27833
4.25291	6.61923
4.25957	7.72426
4.26624	9.90619
4.27291	11.2324
4.27957	12.1543
4.28624	15.2557
4.2929	15.6875
4.29957	15.4689
4.30624	16.3776
4.3129	14.4532
4.31957	12.4421
4.32623	12.1543
4.3329	10.1082
4.33957	8.20804
4.34623	7.22556
4.3529	5.70244
4.35956	4.35977
4.36623	3.44375
4.3729	2.32516
4.37956	1.43017
4.38623	0.76811
4.39289	0.26224
4.39956	0.15816
4.40623	0.16951
4.41289	0.12209
4.41956	0.3005
4.42622	0.86861
4.43289	1.55697
4.43956	2.38813
4.44622	3.50445
4.45289	4.52978
4.45955	5.6618
4.46622	7.5945
4.47289	8.82465
4.47955	9.90619
4.48622	12.5905
4.49288	13.7226
4.49955	14.2642
4.50622	17.1244
4.51288	17.6572
4.51955	14.4532
4.52621	15.0477
4.53288	12.4421
4.53955	10.2118
4.54621	9.90619
4.55288	7.85765
4.55954	6.13451
4.56621	5.31489
4.57288	4.02094
4.57954	2.84137
4.58621	2.03658
4.59287	1.20975
4.59954	0.52689
4.60621	0.22837
4.61287	0.15534
4.61954	0.11395
4.6262	0.12755
4.63287	0.46117
4.63954	1.04077
4.6462	1.84279
4.65287	2.77945
4.65953	3.6517
4.6662	5.13571
4.67287	6.36971
4.67953	7.46822
4.6862	9.80774
4.69286	11.1105
4.69953	11.8779
4.7062	15.0477
4.71286	15.9116
4.71953	15.0477
4.72619	17.1244
4.73286	14.6466
4.73953	12.2968
4.74619	12.4421
4.75286	10.3173
4.75952	8.4307
4.76619	7.53094
4.77286	5.91243
4.77952	4.50079
4.78619	3.58762
4.79285	2.43991
4.79952	1.53246
4.80619	0.8582
4.81285	0.29082
4.81952	0.16098
4.82618	0.16382
4.83285	0.11937
4.83952	0.24363
4.84618	0.81239
4.85285	1.5003
4.85951	2.30048
4.86618	3.50445
4.87285	4.52978
4.87951	5.6618
4.88618	7.72426
4.89284	8.9071
4.89951	9.90619
4.90618	12.7421
4.91284	13.899
4.91951	13.899
4.92617	16.8687
4.93284	15.9116
4.93951	14.2642
4.94617	14.2642
4.95284	12.0147
4.9595	9.71092
4.96617	9.61572
4.97284	7.85765
4.9795	5.95586
4.98617	5.10095
4.99283	3.76198
4.9995	2.5891
5.00617	1.77621
5.01283	0.93821
5.0195	0.33013
5.02616	0.19853
5.03283	0.14134
5.0395	0.07169
5.04616	0.20442
5.05283	0.68388
5.05949	1.30549
5.06616	2.21641
5.07283	3.17781
5.07949	4.22491
5.08616	5.74352
5.09282	6.9395
5.09949	7.99482
5.10616	10.5338
5.11282	11.4831
5.11949	12.1543
5.12615	15.2557
5.13282	15.2557
5.13949	14.2642
5.14615	16.3776
5.15282	14.2642
5.15948	12.1543
5.16615	12.0147
5.17282	10.0063
5.17948	7.85765
5.18615	7.34528
5.19281	5.50353
5.19948	4.0958
5.20615	3.21414
5.21281	2.12445
5.21948	1.2706
5.22614	0.63942
5.23281	0.22233
5.23948	0.13857
5.24614	0.15534
5.25281	0.12209
5.25947	0.38491
5.26614	1.01733
5.27281	1.75763
5.27947	2.5891
5.28614	3.85345
5.2928	4.99874
5.29947	5.99976
5.30614	7.99482
5.3128	9.07588
5.31947	10.0063
5.32613	13.2164
5.3328	13.5501
5.33947	13.7226
5.34613	16.8687
5.3528	15.6875
5.35946	14.0795
5.36613	14.8448
5.3728	12.1543
5.37946	9.80774
5.38613	9.52206
5.39279	7.40634
5.39946	5.8695
5.40613	4.93224
5.41279	3.50445
5.41946	2.45305
5.42612	1.68519
5.43279	0.88965
5.43946	0.31029
5.44612	0.20442
5.45279	0.15252
5.45945	0.11666
5.46612	0.22535
5.47279	0.70214
5.47945	1.34116
5.48612	2.26403
5.49278	3.17781
5.49945	4.12117
5.50612	5.8695
5.51278	6.77639
5.51945	7.72426
5.52611	10.4246
5.53278	11.4831
5.53945	12.0147
5.54611	15.4689
5.55278	15.6875
5.55944	14.2642
5.56611	16.8687
5.57278	14.2642
5.57944	12.1543
5.58611	12.1543
5.59277	9.42993
5.59944	7.65894
5.60611	7.05172
5.61277	5.46502
5.61944	4.02094
5.6261	3.17781
5.63277	2.14705
5.63944	1.28447
5.6461	0.66146
5.65277	0.22837
5.65943	0.14691
5.6661	0.16951
5.67277	0.12755
5.67943	0.37095
5.6861	0.97721
5.69276	1.68519
5.69943	2.52001
5.7061	3.76198
5.71276	4.8349
5.71943	6.04417
5.72609	7.99482
5.73276	8.99084
5.73943	10.2118
5.74609	13.2164
5.75276	14.0795
5.75942	13.7226
5.76609	17.1244
5.77276	15.2557
5.77942	14.4532
5.78609	14.4532
5.79275	11.8779
5.79942	9.80774
5.80609	9.52206
5.81275	7.46822
5.81942	5.99976
5.82608	5.31489
5.83275	3.76198
5.83942	2.63161
5.84608	1.84279
5.85275	0.99427
5.85941	0.38842
5.86608	0.21334
5.87275	0.14134
5.87941	0.09524
5.88608	0.18102
5.89274	0.61778
5.89941	1.2164
5.90608	2.12445
5.91274	3.00373
5.91941	4.02094
5.92607	5.70244
5.93274	6.77639
5.93941	7.85765
5.94607	10.2118
5.95274	11.1105
5.9594	11.8779
5.96607	15.9116
5.97274	14.8448
5.9794	14.2642
5.98607	17.3871
5.99273	14.2642
5.9994	12.5905
6.00607	12.7421
6.01273	10.2118
6.0194	8.13595
6.02606	7.46822
6.03273	5.70244
6.0394	4.35977
6.04606	3.42382
6.05273	2.21641
6.05939	1.38504
6.06606	0.74891
6.07273	0.24979
6.07939	0.16098
6.08606	0.17239
6.09272	0.13857
6.09939	0.33013
6.10606	0.93273
6.11272	1.59024
6.11939	2.45305
6.12605	3.67342
6.13272	4.7094
6.13939	5.74352
6.14605	7.99482
6.15272	8.82465
6.15938	9.90619
6.16605	13.2164
6.17272	13.899
6.17938	15.4689
6.18605	17.6572
6.19271	15.6875
6.19938	13.5501
6.20605	14.8448
6.21271	11.7437
6.21938	9.80774
6.22604	9.52206
6.23271	7.34528
6.23938	5.8695
6.24604	5.13571
6.25271	3.69529
6.25937	2.5891
6.26604	1.81394
6.27271	0.96036
6.27937	0.36061
6.28604	0.22233
6.2927	0.14413
6.29937	0.09524
6.30604	0.18682
6.3127	0.63072
6.31937	1.26372
6.32603	2.20469
6.3327	3.03756
6.33937	4.02094
6.34603	5.70244
6.3527	6.72335
6.35936	8.06488
6.36603	10.4246
6.3727	10.9909
6.37936	11.7437
6.38603	15.4689
6.39269	14.8448
6.39936	14.6466
6.40603	16.8687
6.41269	14.8448
6.41936	12.8968
6.42602	12.4421
6.43269	9.90619
6.43936	8.06488
6.44602	7.34528
6.45269	5.46502
6.45935	4.17259
6.46602	3.30732
6.47269	2.14705
6.47935	1.31965
6.48602	0.69298
6.49268	0.24057
6.49935	0.16951
6.50602	0.17812
6.51268	0.12755
6.51935	0.36405
6.52601	0.96036
6.53268	1.64139
6.53935	2.49296
6.54601	3.69529
6.55268	4.7094
6.55934	5.95586
6.56601	8.06488
6.57268	8.99084
6.57934	10.3173
6.58601	13.5501
6.59267	13.5501
6.59934	13.899
6.60601	16.8687
6.61267	15.4689
6.61934	14.0795
6.626	14.6466
6.63267	11.8779
6.63934	10.2118
6.646	10.0063
6.65267	7.46822
6.65933	5.99976
6.666	5.13571
6.67267	3.63017
6.67933	2.5891
6.686	1.77621
6.69266	0.93273
6.69933	0.35375
6.706	0.21334
6.71266	0.14691
6.71933	0.12755
6.72599	0.18973
6.73266	0.63507
6.73933	1.2706
6.74599	2.19303
6.75266	3.07189
6.75932	4.07063
6.76599	5.6618
6.77266	6.51762
6.77932	7.65894
6.78599	10.2118
6.79265	10.7582
6.79932	12.0147
6.80599	15.6875
6.81265	15.4689
6.81932	15.4689
6.82598	17.3871
6.83265	14.0795
6.83932	12.2968
6.84598	12.5905
6.85265	9.61572
6.85931	8.28116
6.86598	7.34528
6.87265	5.6216
6.87931	4.33231
6.88598	3.42382
6.89264	2.28827
6.89931	1.415
6.90598	0.77297
6.91264	0.25291
6.91931	0.17239
6.92597	0.17239
6.93264	0.13581
6.93931	0.29404
6.94597	0.86861
6.95264	1.54059
6.9593	2.38813
6.96597	3.63017
6.97264	4.52978
6.9793	5.78505
6.98597	7.72426
6.99263	8.50713
6.9993	9.90619
7.00597	13.0549
7.01263	13.0549
7.0193	14.0795
7.02596	17.3871
7.03263	15.4689
7.0393	15.2557
7.04596	14.8448
7.05263	12.0147
7.05929	10.4246
7.06596	10.3173
7.07263	7.5945
7.07929	6.13451
7.08596	5.31489
7.09262	3.85345
7.09929	2.81021
7.10596	2.01521
7.11262	1.12596
7.11929	0.48396
7.12595	0.24057
7.13262	0.16098
7.13929	0.12755
7.14595	0.17525
7.15262	0.47631
7.15928	1.06461
7.16595	1.90185
7.17262	2.79477
7.17928	3.71735
7.18595	5.24213
7.19261	6.18047
7.19928	7.40634
7.20595	9.80774
7.21261	10.2118
7.21928	11.7437
7.22594	14.6466
7.23261	14.6466
7.23928	15.4689
7.24594	17.6572
7.25261	15.0477
7.25927	13.3814
7.26594	13.2164
7.27261	10.2118
7.27927	8.50713
7.28594	7.79049
7.2926	5.95586
7.29927	4.67876
7.30594	3.80735
7.3126	2.5891
7.31927	1.68519
7.32593	1.02315
7.3326	0.36405
7.33927	0.18391
7.34593	0.18391
7.3526	0.13304
7.35926	0.17525
7.36593	0.66592
7.3726	1.26372
7.37926	2.06907
7.38593	3.1959
7.39259	4.17259
7.39926	5.27833
7.40593	7.16685
7.41259	7.99482
7.41926	9.25008
7.42592	12.1543
7.43259	12.4421
7.43926	13.5501
7.44592	16.6199
7.45259	15.2557
7.45925	15.0477
7.46592	16.6199
7.47259	13.0549
7.47925	11.2324
7.48592	11.1105
7.49258	8.4307
7.49925	6.88444
7.50592	5.99976
7.51258	4.35977
7.51925	3.28841
7.52591	2.49296
7.53258	1.54059
7.53925	0.83256
7.54591	0.32349
7.55258	0.18682
7.55924	0.14691
7.56591	0.18102
7.57258	0.21633
7.57924	0.71135
7.58591	1.4455
7.59257	2.20469
7.59924	3.10669
7.60591	4.52978
7.61257	5.6216
7.61924	6.77639
7.6259	9.07588
7.63257	9.80774
7.63924	11.2324
7.6459	14.4532
7.65257	13.899
7.65923	14.2642
7.6659	16.8687
7.67257	14.4532
7.67923	13.7226
7.6859	14.4532
7.69256	10.8735
7.69923	9.61572
7.7059	9.33928
7.71256	6.88444
7.71923	5.54248
7.72589	4.50079
7.73256	3.12428
7.73923	2.15845
7.74589	1.415
7.75256	0.69298
7.75922	0.24979
7.76589	0.21036
7.77256	0.15534
7.77922	0.14134
7.78589	0.36061
7.79255	0.86861
7.79922	1.55697
7.80589	2.52001
7.81255	3.42382
7.81922	4.58855
7.82588	6.32155
7.83255	7.22556
7.83922	8.58472
7.84588	11.3566
7.85255	11.6122
7.85921	12.7421
7.86588	16.1416
7.87255	14.8448
7.87921	14.8448
7.88588	16.3776
7.89254	13.2164
7.89921	12.4421
7.90588	11.7437
7.91254	9.25008
7.91921	7.65894
7.92587	6.83008
7.93254	4.99874
7.93921	3.80735
7.94587	2.93744
7.95254	1.88195
7.9592	1.11972
7.96587	0.52292
7.97254	0.21334
7.9792	0.15816
7.98587	0.17525
7.99253	0.14413
7.9992	0.45742
8.00587	1.11349
8.01253	1.76689
8.0192	2.61734
8.02586	3.85345
8.03253	4.8349
8.0392	6.13451
8.04586	8.06488
8.05253	8.82465
8.05919	10.2118
8.06586	13.2164
8.07253	13.0549
8.07919	13.7226
8.08586	16.8687
8.09252	15.0477
8.09919	14.6466
8.10586	15.6875
8.11252	12.5905
8.11919	10.4246
8.12585	10.0063
8.13252	7.65894
8.13919	6.13451
8.14585	5.31489
8.15252	3.76198
8.15918	2.77945
8.16585	1.98362
8.17252	1.11972
8.17918	0.49164
8.18585	0.256
8.19251	0.16098
8.19918	0.13857
8.20585	0.17239
8.21251	0.46117
8.21918	1.06461
8.22584	1.84279
8.23251	2.67494
8.23918	3.71735
8.24584	5.24213
8.25251	6.18047
8.25917	7.53094
8.26584	9.80774
8.27251	10.4246
8.27917	11.8779
8.28584	14.8448
8.2925	15.4689
8.29917	14.6466
8.30584	17.1244
8.3125	14.4532
8.31917	13.7226
8.32583	13.3814
8.3325	10.2118
8.33917	8.74344
8.34583	7.99482
8.3525	6.04417
8.35916	4.74034
8.36583	3.90031
8.3725	2.63161
8.37916	1.76689
8.38583	1.10112
8.39249	0.44255
8.39916	0.21036
8.40583	0.18973
8.41249	0.14413
8.41916	0.15252
8.42582	0.55914
8.43249	1.10112
8.43916	1.83312
8.44582	2.84137
8.45249	3.76198
8.45915	4.93224
8.46582	6.88444
8.47249	7.72426
8.47915	8.9071
8.48582	11.6122
8.49248	11.7437
8.49915	13.5501
8.50582	16.8687
8.51248	14.8448
8.51915	15.0477
8.52581	16.1416
8.53248	12.8968
8.53915	11.7437
8.54581	11.6122
8.55248	9.16228
8.55914	7.53094
8.56581	6.72335
8.57248	4.96532
8.57914	3.76198
8.58581	2.87296
8.59247	1.84279
8.59914	1.08885
8.60581	0.51897
8.61247	0.21633
8.61914	0.15816
8.6258	0.17812
8.63247	0.13857
8.63914	0.46494
8.6458	1.12596
8.65247	1.81394
8.65913	2.70432
8.6658	3.94796
8.67247	4.77155
8.67913	6.08908
8.6858	8.13595
8.69246	8.9071
8.69913	10.3173
8.7058	13.5501
8.71246	13.7226
8.71913	14.6466
8.72579	17.3871
8.73246	15.6875
8.73913	14.0795
8.74579	14.6466
8.75246	11.7437
8.75912	10.3173
8.76579	9.71092
8.77246	7.40634
8.77912	6.08908
8.78579	5.20629
8.79245	3.71735
8.79912	2.68958
8.80579	1.87207
8.81245	1.02315
8.81912	0.42058
8.82578	0.23141
8.83245	0.16098
8.83912	0.14134
8.84578	0.16951
8.85245	0.53088
8.85911	1.13226
8.86578	2.00462
8.87245	2.79477
8.87911	3.76198
8.88578	5.24213
8.89244	6.22695
8.89911	7.65894
8.90578	9.90619
8.91244	10.3173
8.91911	12.1543
8.92577	15.4689
8.93244	14.8448
8.93911	15.4689
8.94577	17.1244
8.95244	13.899
8.9591	13.0549
8.96577	13.2164
8.97244	10.5338
8.9791	8.9071
8.98577	8.28116
8.99243	6.22695
8.9991	4.93224
9.00577	4.02094
9.01243	2.73408
9.0191	1.84279
9.02576	1.14489
9.03243	0.47251
9.0391	0.20739
9.04576	0.19558
9.05243	0.14134
9.05909	0.14413
9.06576	0.50327
9.07243	1.05862
9.07909	1.79497
9.08576	2.79477
9.09242	3.6517
9.09909	4.74034
9.10576	6.46772
9.11242	7.40634
9.11909	8.74344
9.12575	11.4831
9.13242	12.1543
9.13909	13.5501
9.14575	16.8687
9.15242	15.6875
9.15908	15.0477
9.16575	16.1416
9.17242	13.0549
9.17908	11.6122
9.18575	11.4831
9.19241	9.07588
9.19908	7.65894
9.20575	6.83008
9.21241	5.13571
9.21908	3.94796
9.22574	3.08923
9.23241	1.97321
9.23908	1.18347
9.24574	0.60073
9.25241	0.21933
9.25907	0.17239
9.26574	0.17812
9.27241	0.13857
9.27907	0.41336
9.28574	1.02315
9.2924	1.68519
9.29907	2.56119
9.30574	3.76198
9.3124	4.64841
9.31907	5.91243
9.32573	7.85765
9.3324	8.9071
9.33907	10.1082
9.34573	13.2164
9.3524	13.3814
9.35906	14.4532
9.36573	17.3871
9.3724	15.0477
9.37906	14.6466
9.38573	15.0477
9.39239	11.8779
9.39906	10.4246
9.40573	10.1082
9.41239	7.85765
9.41906	6.36971
9.42572	5.58183
9.43239	4.02094
9.43906	2.92115
9.44572	2.08002
9.45239	1.20975
9.45905	0.56735
9.46572	0.256
9.47239	0.16951
9.47905	0.14413
9.48572	0.17525
9.49238	0.39196
9.49905	0.95479
9.50572	1.76689
9.51238	2.56119
9.51905	3.50445
9.52571	4.89948
9.53238	5.91243
9.53905	7.28502
9.54571	9.71092
9.55238	10.3173
9.55904	11.7437
9.56571	15.0477
9.57238	14.2642
9.57904	14.8448
9.58571	16.6199
9.59237	13.899
9.59904	13.0549
9.60571	13.3814
9.61237	10.5338
9.61904	9.42993
9.6257	8.58472
9.63237	6.51762
9.63904	5.17084
9.6457	4.22491
9.65237	2.93744
9.65903	1.99408
9.6657	1.28447
9.67237	0.57561
9.67903	0.22837
9.6857	0.19558
9.69236	0.15816
9.69903	0.14413
9.7057	0.40975
9.71236	0.92727
9.71903	1.64139
9.72569	2.63161
9.73236	3.42382
9.73903	4.50079
9.74569	6.13451
9.75236	7.22556
9.75902	8.66349
9.76569	11.3566
9.77236	11.3566
9.77902	13.0549
9.78569	16.6199
9.79235	15.2557
9.79902	15.4689
9.80569	16.3776
9.81235	13.2164
9.81902	12.0147
9.82568	12.0147
9.83235	9.52206
9.83902	7.99482
9.84568	7.05172
9.85235	5.27833
9.85901	4.0958
9.86568	3.17781
9.87235	2.06907
9.87901	1.2706
9.88568	0.66592
9.89234	0.23751
9.89901	0.16951
9.90568	0.18682
9.91234	0.13304
9.91901	0.34696
9.92567	0.93273
9.93234	1.59865
9.93901	2.43991
9.94567	3.58762
9.95234	4.52978
9.959	5.74352
9.96567	7.65894
9.97234	8.50713
9.979	9.90619
9.98567	13.0549
9.99233	13.5501
9.999	14.4532
10.0057	17.6572
10.0123	15.9116
10.019	14.2642
10.0257	14.6466
10.0323	11.8779
10.039	10.5338
10.0457	10.2118
10.0523	7.79049
10.059	6.41841
10.0657	5.54248
10.0723	4.02094
10.079	2.93744
10.0857	2.14705
10.0923	1.22308
10.099	0.57561
10.1057	0.26539
10.1123	0.17239
10.119	0.15534
10.1257	0.17525
10.1323	0.35717
10.139	0.88965
10.1457	1.67633
10.1523	2.42684
10.159	3.40404
10.1656	4.74034
10.1723	5.74352
10.179	7.10892
10.1856	9.52206
10.1923	10.3173
10.199	11.6122
10.2056	14.8448
10.2123	13.899
10.219	14.6466
10.2256	16.6199
10.2323	14.2642
10.239	13.0549
10.2456	13.899
10.2523	10.8735
10.259	9.42993
10.2656	8.9071
10.2723	6.56811
10.279	5.27833
10.2856	4.33231
10.2923	2.98698
10.299	2.05818
10.3056	1.33395
10.3123	0.6135
10.319	0.22837
10.3256	0.20146
10.3323	0.13857
10.339	0.11126
10.3456	0.35375
10.3523	0.86861
10.359	1.57354
10.3656	2.53364
10.3723	3.50445
10.379	4.52978
10.3856	6.27398
10.3923	7.22556
10.399	8.58472
10.4056	11.2324
10.4123	11.3566
10.419	12.5905
10.4256	14.8448
10.4323	14.6466
10.439	15.0477
10.4456	16.8687
10.4523	13.5501
10.459	12.0147
10.4656	12.0147
10.4723	9.07588
10.479	7.85765
10.4856	6.99524
10.4923	5.20629
10.499	4.12117
10.5056	3.1959
10.5123	2.12445
10.5189	1.30549
10.5256	0.68843
10.5323	0.23751
10.5389	0.16951
10.5456	0.17239
10.5523	0.11937
10.5589	0.31029
10.5656	0.9003
10.5723	1.54877
10.5789	2.38813
10.5856	3.63017
10.5923	4.47209
10.5989	5.54248
10.6056	7.34528
10.6123	8.20804
10.6189	9.61572
10.6256	12.5905
10.6323	13.0549
10.6389	14.0795
10.6456	17.3871
10.6523	15.0477
10.6589	15.0477
10.6656	15.4689
10.6723	12.0147
10.6789	10.8735
10.6856	10.5338
10.6923	8.20804
10.6989	6.72335
10.7056	5.8695
10.7123	4.27815
10.7189	3.12428
10.7256	2.32516
10.7323	1.39994
10.7389	0.72531
10.7456	0.28121
10.7523	0.17812
10.7589	0.13857
10.7656	0.17239
10.7723	0.24057
10.7789	0.74891
10.7856	1.49236
10.7923	2.20469
10.7989	3.12428
10.8056	4.52978
10.8123	5.46502
10.8189	6.72335
10.8256	9.33928
10.8323	9.80774
10.8389	11.2324
10.8456	14.2642
10.8522	12.7421
10.8589	14.0795
10.8656	17.1244
10.8722	14.8448
10.8789	14.6466
10.8856	14.0795
10.8922	11.2324
10.8989	9.61572
10.9056	9.07588
10.9122	6.88444
10.9189	5.42689
10.9256	4.61834
10.9322	3.26965
10.9389	2.28827
10.9456	1.58187
10.9522	0.79254
10.9589	0.29082
10.9656	0.21633
10.9722	0.15816
10.9789	0.13857
10.9856	0.22837
10.9922	0.69755
10.9989	1.33395
11.0056	2.22823
11.0122	3.10669
11.0189	4.22491
11.0256	5.78505
11.0322	6.77639
11.0389	8.06488
11.0456	10.5338
11.0522	10.9909
11.0589	12.1543
11.0656	15.2557
11.0722	14.8448
11.0789	14.8448
11.0856	17.3871
11.0922	14.2642
11.0989	12.7421
11.1056	12.7421
11.1122	9.80774
11.1189	8.13595
11.1256	7.65894
11.1322	5.6216
11.1389	4.47209
11.1456	3.63017
11.1522	2.43991
11.1589	1.57354
11.1655	0.90565
11.1722	0.31029
11.1789	0.16382
11.1855	0.14691
11.1922	0.0044
11.1989	0.10856
11.2055	0.61778
11.2122	1.19656
11.2189	1.94229
11.2255	3.05467
11.2322	4.02094
11.2389	5.03246
11.2455	6.83008
11.2522	7.72426
11.2589	8.9071
11.2655	11.7437
11.2722	12.1543
11.2789	13.5501
11.2855	17.1244
11.2922	15.2557
11.2989	15.0477
11.3055	16.8687
11.3122	12.7421
11.3189	11.1105
11.3255	10.7582
11.3322	8.58472
11.3389	7.10892
11.3455	6.32155
11.3522	4.61834
11.3589	3.50445
11.3655	2.70432
11.3722	1.68519
11.3789	0.94372
11.3855	0.40617
11.3922	0.18391
11.3989	0.11937
11.4055	0.14691
11.4122	0.11937
11.4189	0.51897
11.4255	1.17698
11.4322	1.87207
11.4389	2.71915
11.4455	3.94796
11.4522	4.86703
11.4589	5.99976
11.4655	7.99482
11.4722	8.9071
11.4789	10.3173
11.4855	13.899
11.4922	13.5501
11.4988	14.2642
11.5055	16.6199
11.5122	14.8448
11.5188	14.2642
11.5255	14.6466
11.5322	11.7437
11.5388	10.2118
11.5455	9.90619
11.5522	7.5945
11.5588	6.18047
11.5655	5.31489
11.5722	3.80735
11.5788	2.74909
11.5855	2.01521
11.5922	1.17698
11.5988	0.54291
11.6055	0.23751
11.6122	0.14413
11.6188	0.01895
11.6255	0.10856
11.6322	0.32017
11.6388	0.82748
11.6455	1.57354
11.6522	2.32516
11.6588	3.26965
11.6655	4.7094
11.6722	5.6618
11.6788	6.9395
11.6855	9.25008
11.6922	9.90619
11.6988	11.2324
11.7055	14.0795
11.7122	14.2642
11.7188	14.2642
11.7255	17.1244
11.7322	14.6466
11.7388	13.3814
11.7455	13.7226
11.7522	10.7582
11.7588	9.07588
11.7655	8.50713
11.7722	6.56811
11.7788	5.17084
11.7855	4.27815
11.7922	3.05467
11.7988	2.11324
11.8055	1.39248
11.8122	0.6526
11.8188	0.21933
11.8255	0.17812
11.8322	0.06911
11.8388	-0.00039
11.8455	0.29082
11.8521	0.75368
11.8588	1.39248
11.8655	2.31278
11.8721	3.12428
11.8788	4.17259
11.8855	5.6216
11.8921	6.56811
11.8988	7.79049
11.9055	10.3173
11.9121	10.9909
11.9188	12.5905
11.9255	15.9116
11.9321	14.8448
11.9388	14.4532
11.9455	16.6199
11.9521	14.0795
11.9588	12.0147
11.9655	12.4421
11.9721	9.71092
11.9788	8.20804
11.9855	7.5945
11.9921	5.6618
11.9988	4.38747
12.0055	3.52499
12.0121	2.38813
12.0188	1.54059
12.0255	0.91102
12.0321	0.30702
12.0388	0.17812
12.0455	0.16382
12.0521	0.08994
12.0588	0.11937
12.0655	0.60923
12.0721	1.1705
12.0788	1.90185
12.0855	2.97037
12.0921	3.85345
12.0988	5.10095
12.1055	6.88444
12.1121	7.79049
12.1188	8.9071
12.1255	11.8779
12.1321	12.1543
12.1388	12.8968
12.1455	16.3776
12.1521	15.0477
12.1588	14.8448
12.1654	16.3776
12.1721	13.2164
12.1788	11.4831
12.1854	10.9909
12.1921	8.74344
12.1988	7.16685
12.2054	6.56811
12.2121	4.74034
12.2188	3.63017
12.2254	2.84137
12.2321	1.80444
12.2388	1.0467
12.2454	0.47251
12.2521	0.19558
12.2588	0.13857
12.2654	0.15534
12.2721	0.11937
12.2788	0.43886
12.2854	1.06461
12.2921	1.712
12.2988	2.53364
12.3054	3.69529
12.3121	4.74034
12.3188	5.74352
12.3254	7.85765
12.3321	8.74344
12.3388	10.0063
12.3454	13.0549
12.3521	13.0549
12.3588	13.7226
12.3654	16.6199
12.3721	14.8448
12.3788	13.5501
12.3854	15.9116
12.3921	12.2968
12.3988	10.5338
12.4054	10.2118
12.4121	7.79049
12.4188	6.27398
12.4254	5.50353
12.4321	4.07063
12.4388	2.93744
12.4454	2.20469
12.4521	1.29844
12.4588	0.64819
12.4654	0.26224
12.4721	0.16098
12.4788	0.11666
12.4854	0.14691
12.4921	0.28121
12.4987	0.79747
12.5054	1.54059
12.5121	2.28827
12.5187	3.17781
12.5254	4.50079
12.5321	5.42689
12.5387	6.61923
12.5454	8.9071
12.5521	9.80774
12.5587	10.8735
12.5654	14.0795
12.5721	13.899
12.5787	14.4532
12.5854	17.6572
12.5921	14.6466
12.5987	12.8968
12.6054	13.899
12.6121	11.1105
12.6187	9.42993
12.6254	9.25008
12.6321	6.9395
12.6387	5.58183
12.6454	4.61834
12.6521	3.25101
12.6587	2.26403
12.6654	1.53246
12.6721	0.79254
12.6787	0.27486
12.6854	0.20739
12.6921	0.14971
12.6987	0.11126
12.7054	0.20442
12.7121	0.65702
12.7187	1.2706
12.7254	2.14705
12.7321	3.00373
12.7387	4.02094
12.7454	5.70244
12.7521	6.56811
12.7587	7.65894
12.7654	10.0063
12.7721	10.645
12.7787	11.4831
12.7854	15.0477
12.7921	15.0477
12.7987	15.0477
12.8054	17.3871
12.8121	14.2642
12.8187	12.7421
12.8254	12.2968
12.8321	10.1082
12.8387	8.35538
12.8454	7.92575
12.852	6.04417
12.8587	4.61834
12.8654	3.78456
12.872	2.56119
12.8787	1.66754
12.8854	1.01733
12.892	0.38842
12.8987	0.16951
12.9054	0.14413
12.912	-0.00039
12.9187	-0.00515
12.9254	0.46117
12.932	0.98855
12.9387	1.67633
12.9454	2.67494
12.952	3.58762
12.9587	4.64841
12.9654	6.46772
12.972	7.34528
12.9787	8.50713
12.9854	11.3566
12.992	11.6122
12.9987	12.5905
13.0054	15.6875
13.012	15.2557
13.0187	14.6466
13.0254	16.3776
13.032	13.5501
13.0387	11.6122
13.0454	11.3566
13.052	8.9071
13.0587	7.16685
13.0654	6.51762
13.072	5.03246
13.0787	3.76198
13.0854	2.97037
13.092	1.97321
13.0987	1.1705
13.1054	0.5923
13.112	0.19265
13.1187	0.05123
13.1254	0.11666
13.132	-0.00278
13.1387	0.26539
13.1454	0.79254
13.152	1.40744
13.1587	2.14705
13.1654	3.25101
13.172	4.14678
13.1787	5.20629
13.1853	6.9395
13.192	8.06488
13.1987	9.16228
13.2053	12.0147
13.212	12.5905
13.2187	12.5905
13.2253	16.1416
13.232	14.8448
13.2387	14.2642
13.2453	15.9116
13.252	13.3814
13.2587	10.9909
13.2653	10.7582
13.272	8.4307
13.2787	6.72335
13.2853	6.08908
13.292	4.61834
13.2987	3.32638
13.3053	2.5891
13.312	1.63276
13.3187	0.88965
[truncated: 41,385 more rows]

## Sheet: Figure 4f
Time (sec.)	Voltage (V)	Time (sec.)	Voltage (V)	Time (sec.)	Voltage (V)	Time (sec.)	Voltage (V)	Time (sec.)	Voltage (V)	Time (sec.)	Voltage (V)
0.2	0.88625	2.202	1.03194	4.202	1.22723	6.504	0.94344	9.504	0.93539	12.504	0.98856
0.205	0.88609	2.207	1.03189	4.207	1.22731	6.509	0.90719	9.509	0.88866	12.509	0.92411
0.21	0.88607	2.212	1.03184	4.212	1.22751	6.514	0.91283	9.514	0.88866	12.514	0.89027
0.215	0.88604	2.217	1.03176	4.217	1.22772	6.519	0.91444	9.519	0.90638	12.519	0.89027
0.22	0.88612	2.222	1.03168	4.222	1.2277	6.524	0.93297	9.524	0.96519	12.524	0.97245
0.225	0.88626	2.227	1.03162	4.227	1.22756	6.529	0.98453	9.529	1.03045	12.529	1.05382
0.23	0.88626	2.232	1.03154	4.232	1.22754	6.534	1.01917	9.534	1.08282	12.534	1.14083
0.235	0.88625	2.237	1.03151	4.237	1.2277	6.539	1.04012	9.539	1.10055	12.539	1.19965
0.24	0.88626	2.242	1.03154	4.242	1.22784	6.544	1.05946	9.544	1.13197	12.544	1.165
0.245	0.88619	2.247	1.0316	4.247	1.22786	6.549	1.09249	9.549	1.16822	12.549	1.10619
0.25	0.88596	2.252	1.03165	4.252	1.22781	6.554	1.14003	9.554	1.21737	12.554	1.09491
0.255	0.8858	2.257	1.03164	4.257	1.22782	6.559	1.17064	9.559	1.20931	12.559	1.06188
0.26	0.88587	2.262	1.0316	4.262	1.2279	6.564	1.18917	9.564	1.13439	12.564	0.98856
0.265	0.8861	2.267	1.03159	4.267	1.22793	6.569	1.1932	9.569	1.05704	12.569	0.92572
0.27	0.88621	2.272	1.0316	4.277	1.22781	6.574	1.20931	9.574	1.02965	12.574	0.89027
0.275	0.88617	2.277	1.03161	4.282	1.22756	6.579	1.20126	9.579	1.01595	12.579	0.89027
0.28	0.88624	2.282	1.03164	4.287	1.22742	6.584	1.17306	9.584	0.94908	12.584	0.97245
0.285	0.88644	2.287	1.0317	4.292	1.2275	6.589	1.13922	9.589	0.88866	12.589	1.04979
0.29	0.88644	2.292	1.03173	4.297	1.22743	6.594	1.11344	9.594	0.88866	12.594	1.14808
0.295	0.88624	2.297	1.03163	4.302	1.22721	6.599	1.07879	9.599	0.90799	12.599	1.18756
0.3	0.886	2.302	1.0315	4.307	1.22708	6.604	1.03448	9.604	0.966	12.604	1.16178
0.305	0.88589	2.307	1.03174	4.312	1.227	6.609	0.99984	9.609	1.04818	12.609	1.11022
0.31	0.88598	2.312	1.03209	4.317	1.22686	6.614	0.97083	9.614	1.08202	12.614	1.10458
0.315	0.88621	2.317	1.03205	4.322	1.22671	6.619	0.93377	9.619	1.09652	12.619	1.07074
0.32	0.88637	2.322	1.03193	4.327	1.22642	6.624	0.90558	9.624	1.1223	12.624	0.99098
0.325	0.88638	2.327	1.03197	4.332	1.2261	6.629	0.90638	9.629	1.16258	12.629	0.92572
0.33	0.88645	2.332	1.032	4.337	1.22597	6.634	0.91202	9.634	1.21495	12.634	0.89027
0.335	0.88668	2.337	1.03184	4.342	1.22581	6.644	1.00467	9.639	1.20126	12.639	0.90558
0.34	0.88669	2.342	1.03164	4.347	1.22552	6.649	1.03609	9.644	1.1368	12.644	0.96439
0.345	0.88646	2.347	1.03169	4.352	1.22526	6.654	1.04335	9.649	1.06429	12.649	1.0369
0.35	0.88637	2.352	1.03195	4.357	1.22501	6.659	1.06188	9.654	1.04012	12.654	1.13439
0.355	0.88651	2.357	1.0321	4.362	1.22477	6.664	1.10055	9.659	1.01434	12.659	1.20126
0.36	0.88675	2.362	1.03209	4.367	1.22446	6.669	1.1505	9.664	0.9515	12.664	1.16984
0.365	0.8869	2.367	1.03193	4.372	1.22401	6.674	1.16581	9.669	0.88866	12.669	1.1215
0.37	0.88697	2.372	1.03182	4.377	1.22358	6.679	1.1787	9.674	0.88866	12.674	1.10296
0.375	0.88708	2.377	1.03187	4.382	1.22319	6.684	1.17709	9.679	0.88866	12.679	1.06752
0.38	0.88722	2.382	1.0319	4.387	1.22278	6.689	1.20609	9.684	0.95392	12.684	0.99339
0.385	0.8872	2.387	1.03183	4.392	1.22233	6.694	1.20045	9.689	1.02804	12.689	0.92975
0.39	0.887	2.392	1.03186	4.397	1.22189	6.699	1.1505	9.694	1.08202	12.694	0.89027
0.395	0.88679	2.397	1.03205	4.402	1.22151	6.704	1.11183	9.699	1.10619	12.699	0.90799
0.4	0.88687	2.402	1.02918	4.407	1.22561	6.709	1.08766	9.704	1.12552	12.704	0.9797
0.405	0.88436	2.407	1.03089	4.412	1.22476	6.714	1.05462	9.709	1.14969	12.709	1.05865
0.41	0.88576	2.412	1.03205	4.417	1.22392	6.719	1.00951	9.714	1.20609	12.714	1.15775
0.415	0.88679	2.417	1.03206	4.422	1.22433	6.724	0.97083	9.719	1.2077	12.719	1.20287
0.42	0.88694	2.422	1.03255	4.427	1.22439	6.729	0.93861	9.724	1.15614	12.724	1.16661
0.425	0.88738	2.427	1.03306	4.432	1.22428	6.734	0.92411	9.729	1.06993	12.729	1.12472
0.43	0.88782	2.432	1.03325	4.437	1.22434	6.739	0.89832	9.734	1.04335	12.734	1.11183
0.435	0.88791	2.437	1.03356	4.442	1.2244	6.744	0.90719	9.739	1.02401	12.739	1.06993
0.44	0.88788	2.442	1.03398	4.447	1.2244	6.749	0.90799	9.744	0.96761	12.744	0.98131
0.445	0.88789	2.447	1.03433	4.452	1.22441	6.754	0.95069	9.749	0.91766	12.749	0.91766
0.45	0.88788	2.452	1.03464	4.457	1.22429	6.759	0.99662	9.754	0.90638	12.754	0.9088
0.455	0.88789	2.457	1.03475	4.462	1.22433	6.764	1.01031	9.759	0.88866	12.759	0.9096
0.46	0.88791	2.462	1.0346	4.467	1.22446	6.769	1.03126	9.764	0.93539	12.764	0.98131
0.465	0.88795	2.467	1.03442	4.472	1.22442	6.774	1.06429	9.769	0.99339	12.769	1.05865
0.47	0.88801	2.472	1.03427	4.477	1.2244	6.779	1.10619	9.774	1.07396	12.774	1.15453
0.475	0.88803	2.477	1.03423	4.482	1.22444	6.784	1.14486	9.779	1.1086	12.779	1.20931
0.48	0.88805	2.482	1.03428	4.487	1.22442	6.789	1.17789	9.784	1.11747	12.784	1.16903
0.485	0.88811	2.487	1.03432	4.492	1.22439	6.794	1.19078	9.789	1.14647	12.789	1.11183
0.49	0.88802	2.492	1.03437	4.497	1.22434	6.799	1.1932	9.794	1.19159	12.794	1.10296
0.495	0.88785	2.497	1.03454	4.502	1.22423	6.804	1.19803	9.799	1.21173	12.799	1.06993
0.5	0.88777	2.502	1.03465	4.507	1.22417	6.809	1.19239	9.804	1.165	12.804	0.98856
0.505	0.88776	2.507	1.03467	4.512	1.22422	6.814	1.15614	9.809	1.08282	12.809	0.92975
0.51	0.88779	2.512	1.03468	4.517	1.22427	6.819	1.11988	9.814	1.03529	12.814	0.9096
0.515	0.88779	2.517	1.03458	4.522	1.22426	6.824	1.08766	9.819	1.02965	12.819	0.91121
0.52	0.88765	2.522	1.03434	4.527	1.22422	6.829	1.06188	9.824	0.9805	12.824	0.98131
0.525	0.88773	2.532	1.03421	4.532	1.22423	6.834	1.02079	9.829	0.92813	12.829	1.05865
0.535	0.88802	2.537	1.03423	4.537	1.22427	6.839	0.98534	9.834	0.88866	12.834	1.136
0.54	0.88808	2.542	1.03424	4.542	1.22425	6.844	0.95714	9.839	0.90638	12.839	1.19078
0.545	0.88783	2.547	1.03436	4.547	1.22414	6.849	0.92169	9.844	0.99259	12.844	1.16984
0.55	0.88756	2.552	1.03462	4.552	1.22419	6.854	0.90558	9.849	1.03529	12.849	1.12875
0.555	0.88743	2.557	1.03468	4.557	1.22449	6.859	0.90799	9.854	1.08282	12.854	1.11827
0.56	0.88732	2.562	1.03455	4.562	1.22481	6.864	0.90719	9.859	1.1086	12.859	1.06993
0.565	0.88724	2.567	1.03423	4.567	1.22498	6.869	0.9378	9.864	1.13197	12.864	0.98937
0.57	0.88717	2.572	1.0338	4.572	1.22495	6.874	0.97325	9.869	1.18675	12.869	0.92813
0.575	0.88709	2.577	1.03356	4.577	1.2249	6.879	1.0232	9.874	1.22543	12.874	0.89027
0.58	0.88712	2.582	1.03343	4.582	1.22492	6.884	1.04979	9.879	1.18434	12.879	0.89027
0.585	0.88717	2.587	1.03327	4.587	1.22486	6.889	1.06107	9.884	1.09169	12.884	0.97083
0.59	0.88704	2.592	1.03319	4.592	1.22467	6.894	1.08766	9.889	1.04173	12.889	1.03287
0.595	0.88668	2.597	1.03322	4.597	1.22454	6.899	1.13519	9.894	1.03126	12.899	1.20126
0.6	0.88638	2.602	1.03309	4.602	1.22449	6.904	1.17789	9.904	0.9942	12.904	1.15694
0.605	0.88628	2.607	1.03278	4.607	1.22457	6.909	1.18514	9.909	0.93216	12.909	1.11908
0.61	0.88623	2.612	1.03241	4.612	1.22475	6.914	1.19159	9.914	0.88704	12.914	1.11183
0.615	0.88606	2.617	1.03214	4.617	1.22482	6.919	1.21254	9.919	0.90558	12.919	1.06671
0.62	0.88577	2.622	1.03198	4.622	1.22465	6.924	1.18998	9.924	0.91444	12.924	0.98131
0.625	0.88565	2.627	1.03176	4.627	1.22437	6.929	1.16017	9.929	0.9797	12.929	0.91685
0.63	0.88573	2.632	1.03157	4.632	1.22409	6.934	1.11344	9.934	1.04737	12.934	0.89027
0.635	0.8857	2.637	1.03154	4.637	1.22399	6.939	1.06913	9.939	1.0933	12.939	0.89027
0.64	0.88541	2.642	1.03154	4.642	1.22399	6.944	1.02401	9.944	1.11344	12.944	0.95633
0.645	0.88511	2.647	1.03144	4.647	1.22398	6.949	1.00145	9.949	1.13439	12.949	1.0369
0.65	0.88496	2.652	1.03121	4.652	1.22039	6.954	0.96117	9.954	1.16581	12.954	1.13519
0.655	0.88479	2.657	1.0309	4.657	1.22223	6.959	0.92249	9.959	1.22382	12.959	1.20206
0.66	0.88442	2.662	1.03437	4.662	1.22364	6.964	0.90155	9.964	1.18917	12.964	1.16097
0.665	0.88733	2.667	1.03359	4.667	1.22357	6.969	0.89349	9.969	1.11908	12.969	1.12552
0.67	0.8868	2.672	1.03279	4.672	1.22392	6.974	0.90316	9.974	1.05624	12.974	1.11586
0.675	0.88641	2.677	1.03313	4.677	1.22457	6.979	0.92411	9.979	1.02965	12.979	1.07557
0.68	0.88688	2.682	1.03326	4.682	1.22484	6.984	0.97083	9.984	1.00145	12.984	0.99017
0.685	0.88701	2.687	1.03309	4.687	1.22512	6.989	1.02562	9.989	0.94989	12.989	0.91283
0.69	0.88673	2.692	1.03297	4.692	1.22559	6.994	1.04335	9.994	0.90477	12.994	0.89027
0.695	0.88647	2.697	1.03302	4.697	1.22592	6.999	1.05221	9.999	0.90799	12.999	0.89027
0.7	0.88632	2.702	1.03292	4.702	1.22622	7.004	1.09652	10.004	0.9096	13.004	0.95392
0.705	0.88626	2.707	1.03255	4.707	1.22648	7.009	1.14647	10.009	0.95956	13.009	1.0224
0.71	0.8863	2.712	1.03216	4.712	1.2266	7.014	1.17709	10.014	1.03932	13.014	1.11424
0.715	0.88634	2.717	1.03201	4.717	1.22655	7.019	1.1787	10.019	1.08846	13.019	1.18917
0.72	0.88642	2.722	1.03199	4.722	1.22655	7.024	1.18192	10.024	1.09733	13.024	1.15292
0.725	0.88667	2.727	1.03195	4.727	1.22662	7.029	1.20367	10.029	1.13197	13.029	1.10619
0.73	0.88685	2.732	1.03205	4.732	1.2266	7.034	1.20851	10.034	1.16017	13.034	1.10941
0.735	0.88673	2.737	1.03216	4.737	1.22665	7.039	1.1642	10.039	1.21173	13.039	1.09652
0.74	0.88647	2.742	1.03225	4.742	1.22688	7.044	1.1223	10.044	1.21092	13.044	1.01112
0.745	0.88628	2.747	1.03231	4.747	1.22714	7.049	1.10296	10.049	1.14325	13.049	0.92975
0.75	0.88625	2.752	1.0323	4.752	1.22737	7.054	1.07235	10.054	1.05865	13.054	0.89027
0.755	0.88631	2.757	1.03212	4.757	1.2274	7.059	1.02723	10.059	1.02965	13.059	0.89027
0.76	0.8864	2.762	1.03204	4.762	1.22727	7.064	0.98856	10.064	1.01112	13.064	0.94505
0.765	0.88652	2.767	1.03214	4.767	1.22723	7.069	0.95553	10.069	0.95392	13.069	1.01434
0.77	0.88672	2.772	1.03221	4.772	1.22721	7.074	0.92733	10.074	0.91363	13.074	1.08282
0.775	0.8869	2.777	1.03219	4.782	1.22706	7.079	0.90719	10.079	0.88866	13.079	1.18273
0.78	0.88695	2.782	1.03224	4.787	1.22699	7.084	0.91202	10.084	0.90477	13.084	1.1642
0.785	0.88683	2.787	1.03238	4.792	1.22711	7.089	0.91283	10.089	0.94908	13.089	1.13116
0.79	0.88662	2.792	1.03257	4.797	1.22726	7.094	0.93539	10.094	1.01917	13.094	1.10619
0.795	0.88654	2.797	1.03266	4.802	1.22738	7.099	0.98937	10.099	1.07074	13.099	1.09894
0.8	0.8866	2.802	1.03253	4.807	1.22734	7.104	1.02804	10.104	1.10699	13.104	1.02481
0.805	0.88671	2.807	1.03227	4.812	1.22718	7.109	1.04657	10.109	1.10619	13.109	0.937
0.81	0.88687	2.812	1.03221	4.817	1.22688	7.114	1.07235	10.114	1.13439	13.114	0.89027
0.815	0.88715	2.817	1.0324	4.822	1.22639	7.119	1.0933	10.119	1.18675	13.119	0.89027
0.82	0.88749	2.822	1.03248	4.827	1.22593	7.124	1.13761	10.124	1.21737	13.124	0.93861
0.825	0.88761	2.827	1.03244	4.832	1.22571	7.129	1.17306	10.129	1.16178	13.129	1.00951
0.83	0.88741	2.832	1.03249	4.837	1.22563	7.134	1.20206	10.134	1.0796	13.134	1.07396
0.835	0.88713	2.837	1.03265	4.842	1.2256	7.139	1.19481	10.139	1.04415	13.139	1.18031
0.84	0.88699	2.842	1.03291	4.847	1.22551	7.149	1.17789	10.144	1.02643	13.144	1.18837
0.845	0.88697	2.847	1.03297	4.852	1.2253	7.154	1.11102	10.149	0.97325	13.149	1.136
0.85	0.88701	2.852	1.03282	4.857	1.22499	7.159	1.07557	10.154	0.91283	13.154	1.10135
0.855	0.88707	2.857	1.03286	4.862	1.22463	7.164	1.05462	10.159	0.88866	13.159	1.08685
0.86	0.88724	2.862	1.03317	4.867	1.22422	7.169	1.01756	10.164	0.88866	13.164	1.03368
0.865	0.88745	2.867	1.03334	4.872	1.22367	7.174	0.97245	10.169	0.92813	13.169	0.94425
0.87	0.88763	2.872	1.03339	4.877	1.22304	7.179	0.94747	10.174	0.99259	13.174	0.89027
0.875	0.88768	2.877	1.0335	4.882	1.22266	7.184	0.92411	10.179	1.05946	13.179	0.90638
0.88	0.88753	2.882	1.03364	4.887	1.2225	7.189	0.90799	10.184	1.0933	13.184	0.91847
0.885	0.88728	2.887	1.03382	4.892	1.22241	7.194	0.91202	10.189	1.11022	13.189	1.01031
0.89	0.88707	2.892	1.03398	4.897	1.22222	7.199	0.91041	10.194	1.13358	13.194	1.09894
0.895	0.88698	2.897	1.03393	4.902	1.22184	7.204	0.94586	10.199	1.18514	13.199	1.17064
0.9	0.887	2.902	1.03384	4.907	1.22142	7.209	1.00306	10.204	1.21334	13.204	1.17709
0.905	0.8872	2.907	1.03085	4.912	1.22549	7.214	1.02884	10.209	1.15775	13.209	1.14486
0.91	0.8847	2.912	1.03243	4.917	1.22468	7.219	1.04173	10.214	1.06429	13.214	1.10941
0.915	0.88619	2.917	1.03354	4.922	1.22383	7.224	1.06188	10.219	1.0369	13.219	1.09733
0.92	0.88726	2.922	1.03356	4.927	1.22426	7.229	1.11102	10.224	1.0224	13.224	1.03287
0.925	0.8873	2.927	1.03395	4.932	1.22451	7.234	1.18353	10.229	0.97889	13.229	0.94425
0.93	0.88756	2.932	1.03444	4.937	1.22461	7.239	1.19481	10.234	0.91605	13.234	0.89027
0.935	0.88781	2.937	1.03472	4.942	1.22472	7.244	1.18112	10.239	0.88866	13.239	0.89027
0.94	0.88786	2.942	1.03496	4.947	1.22462	7.249	1.20206	10.244	0.88866	13.244	0.92975
0.945	0.88801	2.947	1.03509	4.952	1.22441	7.254	1.20448	10.249	0.92008	13.249	1.00709
0.95	0.8881	2.952	1.03489	4.957	1.22427	7.259	1.17467	10.254	0.97809	13.254	1.09974
0.955	0.88802	2.957	1.03476	4.962	1.22414	7.264	1.11263	10.259	1.05704	13.259	1.18353
0.96	0.8881	2.962	1.03486	4.967	1.22401	7.269	1.09652	10.264	1.08846	13.264	1.18998
0.965	0.88838	2.967	1.03494	4.972	1.224	7.274	1.07396	10.269	1.10377	13.269	1.14647
0.97	0.88845	2.972	1.03494	4.977	1.22427	7.279	1.03368	10.274	1.13036	13.274	1.11183
0.975	0.88827	2.977	1.03497	4.982	1.22449	7.284	0.98695	10.279	1.18112	13.279	1.09169
0.98	0.88797	2.982	1.03519	4.987	1.22443	7.289	0.94989	10.284	1.22623	13.284	1.0369
0.985	0.88774	2.987	1.03539	4.992	1.22443	7.294	0.92411	10.289	1.18595	13.289	0.95392
0.99	0.88771	2.992	1.03536	4.997	1.22462	7.299	0.91202	10.294	1.11022	13.294	0.89027
0.995	0.88783	2.997	1.03514	5.002	1.22462	7.304	0.89752	10.299	1.03932	13.299	0.90638
1	0.88785	3.002	1.03496	5.007	1.22435	7.309	0.90155	10.304	1.02884	13.304	0.92733
1.005	0.88776	3.007	1.03487	5.012	1.22399	7.314	0.92491	10.309	1.00548	13.309	1.01031
1.01	0.88782	3.012	1.03483	5.017	1.22384	7.319	0.995	10.314	0.94344	13.314	1.10135
1.015	0.88787	3.017	1.03478	5.022	1.22387	7.324	1.02562	10.319	0.90638	13.319	1.18514
1.02	0.88778	3.022	1.03465	5.027	1.22392	7.329	1.0369	10.324	0.88866	13.324	1.1932
1.025	0.88758	3.027	1.03459	5.032	1.22395	7.334	1.05785	10.329	0.90638	13.329	1.1368
1.03	0.88743	3.037	1.03468	5.037	1.22398	7.339	1.10377	10.334	0.97003	13.334	1.1078
1.04	0.88743	3.042	1.03467	5.042	1.22403	7.344	1.15131	10.339	1.04254	13.339	1.09249
1.045	0.88745	3.047	1.03449	5.047	1.22409	7.349	1.17467	10.344	1.08443	13.344	1.04818
1.05	0.88755	3.052	1.03427	5.052	1.22397	7.354	1.16581	10.349	1.1086	13.349	0.95875
1.055	0.88757	3.057	1.03415	5.057	1.22371	7.359	1.18353	10.354	1.1505	13.354	0.9088
1.06	0.8875	3.062	1.03414	5.062	1.22356	7.364	1.21656	10.359	1.20287	13.359	0.90638
1.065	0.88757	3.067	1.03413	5.067	1.22357	7.369	1.19803	10.364	1.1932	13.364	0.92249
1.07	0.88758	3.072	1.03418	5.072	1.22367	7.374	1.15453	10.369	1.13197	13.369	1.00709
1.075	0.88733	3.077	1.03416	5.077	1.22377	7.379	1.12633	10.374	1.04898	13.374	1.09652
1.08	0.88695	3.082	1.03413	5.082	1.22383	7.384	1.10135	10.379	1.02562	13.379	1.15292
1.085	0.88673	3.087	1.03426	5.087	1.22388	7.389	1.06188	10.384	1.00467	13.384	1.19159
1.09	0.88674	3.092	1.03421	5.092	1.22391	7.394	1.00628	10.389	0.94666	13.389	1.1505
1.095	0.88687	3.097	1.03388	5.097	1.22385	7.399	0.9797	10.394	0.88866	13.394	1.1223
1.1	0.88685	3.102	1.03348	5.102	1.2237	7.404	0.94505	10.399	0.88866	13.404	1.0514
1.105	0.88667	3.107	1.0332	5.107	1.22353	7.409	0.9088	10.409	0.90719	13.409	0.94828
1.11	0.88661	3.112	1.03306	5.112	1.22367	7.414	0.90477	10.414	0.95633	13.414	0.90638
1.115	0.88668	3.117	1.03293	5.117	1.22401	7.419	0.90719	10.419	1.03207	13.419	0.89027
1.12	0.88652	3.122	1.03262	5.122	1.22408	7.424	0.9088	10.424	1.07718	13.424	0.90638
1.125	0.88609	3.127	1.03232	5.127	1.22403	7.429	0.95472	10.429	1.09733	13.429	0.9942
1.13	0.88567	3.132	1.03223	5.132	1.22412	7.434	1.01273	10.434	1.12391	13.434	1.07718
1.135	0.88545	3.137	1.03208	5.137	1.22424	7.439	1.03609	10.439	1.14728	13.439	1.17064
1.14	0.8854	3.142	1.0318	5.142	1.22435	7.444	1.06188	10.444	1.21012	13.444	1.2077
1.145	0.88532	3.147	1.03155	5.147	1.22428	7.449	1.08605	10.449	1.20126	13.449	1.16097
1.15	0.88516	3.152	1.03116	5.152	1.22411	7.454	1.12069	10.454	1.15131	13.454	1.12069
1.155	0.88507	3.157	1.0308	5.157	1.2205	7.459	1.165	10.459	1.07074	13.459	1.11183
1.16	0.88509	3.162	1.03059	5.162	1.22241	7.464	1.20367	10.464	1.04657	13.464	1.05301
1.165	0.88486	3.167	1.03404	5.167	1.22387	7.469	1.19642	10.469	1.02643	13.469	0.96036
1.17	0.88773	3.172	1.03329	5.172	1.22399	7.474	1.19078	10.474	0.97164	13.474	0.9096
1.175	0.88705	3.177	1.03253	5.177	1.22453	7.479	1.18031	10.479	0.91605	13.479	0.90638
1.18	0.88649	3.182	1.03283	5.182	1.2253	7.484	1.17709	10.484	0.88866	13.484	0.91605
1.185	0.8869	3.187	1.03284	5.187	1.22574	7.489	1.13036	10.489	0.90719	13.489	0.99823
1.19	0.88701	3.192	1.03255	5.192	1.22593	7.494	1.09813	10.494	0.93297	13.494	1.06268
1.195	0.88682	3.197	1.03231	5.197	1.22601	7.499	1.07396	10.499	0.99823	13.499	1.16178
1.2	0.88669	3.202	1.03216	5.202	1.22604	7.504	1.03448	10.504	1.07477	13.504	1.2077
1.205	0.8866	3.207	1.03223	5.207	1.22617	7.509	0.98534	10.509	1.09813	13.509	1.14889
1.21	0.88673	3.212	1.03237	5.212	1.22636	7.514	0.95875	10.514	1.11183	13.514	1.11183
1.215	0.88693	3.217	1.03237	5.217	1.22648	7.519	0.92411	10.519	1.14244	13.519	1.12714
1.22	0.88685	3.222	1.03241	5.222	1.22663	7.524	0.90799	10.524	1.18595	13.524	1.0514
1.225	0.88656	3.227	1.03251	5.227	1.22683	7.529	0.9096	10.529	1.21334	13.529	0.9797
1.23	0.88646	3.232	1.03272	5.232	1.2268	7.534	0.91524	10.534	1.17064	13.534	0.92008
1.235	0.88668	3.237	1.03289	5.237	1.2268	7.539	0.93297	10.539	1.08766	13.539	0.9096
1.24	0.88694	3.242	1.03277	5.242	1.22697	7.544	0.98453	10.544	1.04657	13.544	0.91444
1.245	0.88701	3.247	1.03249	5.247	1.22706	7.549	1.02884	10.549	1.01998	13.549	0.98937
1.25	0.88699	3.252	1.03242	5.252	1.22698	7.554	1.03448	10.554	0.98695	13.554	1.04818
1.255	0.8869	3.257	1.03257	5.257	1.22692	7.559	1.05462	10.559	0.92813	13.559	1.12714
1.26	0.88695	3.262	1.03267	5.262	1.22697	7.564	1.0933	10.564	0.88866	13.564	1.20851
1.265	0.88706	3.267	1.03271	5.267	1.22706	7.569	1.12794	10.569	0.88866	13.569	1.16178
1.27	0.88693	3.272	1.03286	5.272	1.22718	7.574	1.165	10.574	0.91283	13.574	1.11022
1.275	0.8868	3.277	1.03311	5.277	1.22739	7.579	1.1787	10.579	0.98775	13.579	1.13277
1.28	0.88683	3.282	1.03346	5.287	1.2275	7.584	1.18998	10.584	1.05543	13.584	1.07235
1.285	0.88701	3.287	1.03362	5.292	1.22742	7.589	1.21656	10.589	1.09813	13.589	0.98373
1.29	0.88712	3.292	1.0335	5.297	1.22733	7.594	1.2069	10.594	1.09491	13.594	0.92572
1.295	0.88711	3.297	1.03359	5.302	1.22731	7.599	1.16258	10.599	1.13841	13.599	0.89027
1.3	0.88713	3.302	1.0339	5.307	1.22718	7.604	1.11344	10.604	1.18031	13.604	0.89027
1.305	0.88707	3.307	1.03405	5.312	1.22707	7.609	1.10216	10.609	1.21898	13.609	0.97406
1.31	0.88715	3.312	1.03408	5.317	1.2271	7.614	1.06993	10.614	1.18192	13.614	1.03529
1.315	0.88729	3.317	1.03414	5.322	1.22721	7.619	1.03045	10.619	1.10941	13.619	1.11102
1.32	0.88717	3.322	1.03419	5.327	1.22733	7.624	0.98453	10.624	1.04737	13.624	1.19884
1.325	0.88705	3.327	1.03422	5.332	1.22734	7.629	0.95875	10.629	1.03207	13.629	1.15614
1.33	0.88714	3.332	1.0341	5.337	1.22729	7.634	0.92008	10.634	0.99662	13.634	1.12552
1.335	0.88728	3.337	1.03387	5.342	1.22716	7.639	0.90719	10.639	0.93619	13.639	1.12875
1.34	0.88729	3.342	1.03371	5.347	1.22698	7.644	0.90719	10.644	0.88866	13.644	1.08685
1.345	0.88717	3.347	1.03369	5.352	1.2268	7.654	0.95472	10.649	0.88866	13.649	0.99017
1.35	0.88696	3.352	1.03364	5.357	1.22655	7.659	1.01595	10.654	0.88866	13.654	0.92894
1.355	0.88691	3.357	1.03351	5.362	1.2263	7.664	1.03851	10.659	0.97567	13.659	0.88302
1.36	0.88696	3.362	1.0334	5.367	1.22616	7.669	1.03851	10.664	1.04576	13.664	0.9088
1.365	0.88685	3.367	1.03334	5.372	1.2259	7.674	1.08041	10.669	1.09088	13.669	0.94425
1.37	0.88663	3.372	1.03326	5.377	1.22545	7.679	1.12633	10.674	1.1086	13.674	1.01273
1.375	0.88662	3.377	1.03329	5.382	1.22516	7.684	1.16339	10.679	1.13036	13.679	1.0933
1.38	0.88668	3.382	1.0333	5.387	1.22505	7.689	1.17064	10.684	1.16581	13.684	1.18756
1.385	0.88664	3.387	1.03306	5.392	1.2248	7.694	1.17225	10.689	1.21979	13.689	1.15453
1.39	0.88661	3.392	1.03298	5.397	1.22442	7.699	1.18837	10.694	1.19159	13.694	1.10941
1.395	0.88655	3.397	1.03303	5.402	1.22401	7.704	1.1932	10.699	1.12391	13.699	1.1223
1.4	0.88653	3.402	1.03291	5.407	1.22363	7.709	1.1795	10.704	1.05865	13.704	1.10941
1.405	0.88666	3.407	1.0328	5.412	1.22334	7.714	1.13036	10.709	1.03609	13.709	1.01917
1.41	0.88673	3.412	1.02966	5.417	1.22747	7.719	1.10538	10.714	1.01354	13.714	0.93216
1.415	0.884	3.417	1.03101	5.422	1.22663	7.724	1.08202	10.719	0.95311	13.719	0.89027
1.42	0.88522	3.422	1.03205	5.427	1.22568	7.729	1.04093	10.724	0.90719	13.724	0.90638
1.425	0.88634	3.427	1.03213	5.432	1.22592	7.734	0.98453	10.729	0.90638	13.729	0.92975
1.43	0.8865	3.432	1.03253	5.437	1.22595	7.739	0.95069	10.734	0.90799	13.734	0.99259
1.435	0.88682	3.437	1.03287	5.442	1.22571	7.744	0.92975	10.739	0.96519	13.739	1.05462
1.44	0.88717	3.442	1.03299	5.447	1.22546	7.749	0.90316	10.744	1.03045	13.744	1.16178
1.445	0.88735	3.447	1.03318	5.452	1.22517	7.754	0.90235	10.749	1.08443	13.749	1.18756
1.45	0.88768	3.452	1.03344	5.457	1.22506	7.759	0.90235	10.754	1.10458	13.754	1.11666
1.455	0.88817	3.457	1.03369	5.462	1.22518	7.764	0.92088	10.759	1.12875	13.759	1.09813
1.46	0.8884	3.462	1.03384	5.467	1.22517	7.769	0.97728	10.764	1.15614	13.764	1.1215
1.465	0.88829	3.467	1.03401	5.472	1.22504	7.774	1.02401	10.769	1.21012	13.769	1.03287
1.47	0.88825	3.472	1.03435	5.477	1.22502	7.779	1.0369	10.774	1.21092	13.774	0.94425
1.475	0.88836	3.477	1.03462	5.482	1.22509	7.784	1.05301	10.779	1.13519	13.779	0.9096
1.48	0.88848	3.482	1.03479	5.487	1.2251	7.789	1.09249	10.784	1.05704	13.784	0.91041
1.485	0.88857	3.487	1.0349	5.492	1.22507	7.794	1.13922	10.789	1.03126	13.789	0.90638
1.49	0.88855	3.492	1.03505	5.497	1.22506	7.799	1.16581	10.794	1.01998	13.794	0.99098
1.495	0.88847	3.497	1.03528	5.502	1.22511	7.804	1.1932	10.799	0.96519	13.799	1.05865
1.5	0.88869	3.502	1.03547	5.507	1.22514	7.809	1.19078	10.804	0.91363	13.804	1.16742
1.505	0.8889	3.507	1.03563	5.512	1.22513	7.814	1.20931	10.809	0.90477	13.809	1.20851
1.51	0.88888	3.512	1.03585	5.517	1.22516	7.819	1.2069	10.814	0.90799	13.814	1.136
1.515	0.88875	3.517	1.03612	5.522	1.22519	7.824	1.15211	10.819	0.94505	13.819	1.09813
1.52	0.88869	3.522	1.03631	5.527	1.22526	7.829	1.11424	10.824	1.00548	13.824	1.10619
1.525	0.88874	3.527	1.03634	5.532	1.22542	7.834	1.10135	10.829	1.0506	13.829	1.05382
1.53	0.88879	3.532	1.03636	5.537	1.22541	7.839	1.07718	10.834	1.10055	13.834	0.95553
1.535	0.88882	3.542	1.03631	5.542	1.22525	7.844	1.03529	10.839	1.10699	13.839	0.91524
1.545	0.88875	3.547	1.03622	5.547	1.22547	7.849	0.98534	10.844	1.14647	13.844	0.90799
1.55	0.88876	3.552	1.03625	5.552	1.22569	7.854	0.966	10.849	1.19884	13.849	0.91283
1.555	0.88892	3.557	1.03619	5.557	1.22565	7.859	0.94102	10.854	1.17064	13.854	0.99178
1.56	0.88895	3.562	1.03602	5.562	1.22563	7.864	0.9096	10.859	1.07557	13.859	1.06268
1.565	0.88887	3.567	1.03605	5.567	1.22571	7.869	0.89591	10.864	1.03851	13.864	1.14486
1.57	0.8887	3.572	1.03622	5.572	1.22572	7.874	0.9096	10.869	1.01595	13.869	1.20045
1.575	0.8886	3.577	1.03621	5.577	1.22564	7.879	0.9233	10.874	0.9797	13.874	1.15453
1.58	0.88859	3.582	1.0361	5.582	1.22563	7.884	0.97245	10.879	0.92491	13.879	1.11022
1.585	0.88854	3.587	1.03589	5.587	1.22559	7.889	1.02401	10.884	0.88866	13.884	1.1086
1.59	0.88836	3.592	1.03566	5.592	1.22546	7.894	1.03932	10.889	0.88866	13.889	1.07235
1.595	0.88818	3.597	1.03551	5.597	1.22556	7.899	1.03771	10.894	0.92813	13.894	0.9805
1.6	0.88816	3.602	1.03521	5.602	1.22566	7.904	1.08605	10.899	1.00306	13.899	0.92088
1.605	0.88813	3.607	1.03491	5.607	1.22555	7.909	1.13036	10.904	1.05704	13.909	0.91283
1.61	0.88795	3.612	1.03471	5.612	1.22549	7.914	1.15211	10.914	1.09894	13.914	0.98211
1.615	0.88767	3.617	1.03452	5.617	1.22549	7.919	1.18595	10.919	1.10699	13.919	1.0651
1.62	0.88747	3.622	1.03443	5.622	1.22545	7.924	1.18998	10.924	1.14244	13.924	1.16097
1.625	0.88739	3.627	1.03427	5.627	1.22536	7.929	1.20931	10.929	1.18837	13.929	1.20529
1.63	0.88728	3.632	1.03398	5.632	1.22544	7.934	1.20448	10.934	1.2214	13.934	1.16661
1.635	0.8871	3.637	1.03357	5.637	1.22558	7.939	1.17064	10.939	1.1642	13.939	1.12311
1.64	0.887	3.642	1.03326	5.642	1.22541	7.944	1.12633	10.944	1.09733	13.944	1.11827
1.645	0.88691	3.647	1.03316	5.647	1.22517	7.949	1.10619	10.949	1.05543	13.949	1.07879
1.65	0.88682	3.652	1.03287	5.652	1.22512	7.954	1.07557	10.954	1.03126	13.954	0.99339
1.655	0.88667	3.657	1.03243	5.657	1.22511	7.959	1.02562	10.959	0.98775	13.959	0.93055
1.66	0.88641	3.662	1.03207	5.662	1.22139	7.964	0.98453	10.964	0.92572	13.964	0.89027
1.665	0.88607	3.667	1.03176	5.667	1.22307	7.969	0.96117	10.969	0.88785	13.969	0.91121
1.67	0.8858	3.672	1.03537	5.672	1.22431	7.974	0.93377	10.974	0.90719	13.974	0.98211
1.675	0.88879	3.677	1.03474	5.677	1.22432	7.979	0.91121	10.979	0.91766	13.979	1.0506
1.68	0.88838	3.682	1.03382	5.682	1.22467	7.984	0.90799	10.984	0.9797	13.984	1.14889
1.685	0.88788	3.687	1.03393	5.687	1.22516	7.989	0.91121	10.989	1.05865	13.989	1.20851
1.69	0.88803	3.692	1.03392	5.692	1.22538	7.994	0.92008	10.994	1.0941	13.994	1.1787
1.695	0.88795	3.697	1.03381	5.697	1.2256	7.999	0.98453	10.999	1.11102	13.999	1.136
1.7	0.88796	3.702	1.03374	5.702	1.22595	8.004	1.0232	11.004	1.136	14.004	1.12311
						8.009	1.03045	11.009	1.16017	14.009	1.09491
						8.014	1.05462	11.014	1.21173	14.014	1.00226
						8.019	1.09571	11.019	1.1932	14.019	0.94264
						8.024	1.14244	11.024	1.11022	14.024	0.90558
						8.029	1.16742	11.029	1.05221	14.029	0.90799
						8.034	1.18514	11.034	1.01998	14.034	0.96197
						8.039	1.19078	11.039	0.99742	14.039	1.04012
						8.044	1.19965	11.044	0.94022	14.044	1.13519
						8.049	1.1932	11.049	0.90396	14.049	1.19884
						8.054	1.14969	11.054	0.88866	14.054	1.17789
						8.059	1.11908	11.059	0.90719	14.059	1.136
						8.064	1.0933	11.064	0.97164	14.064	1.12875
						8.069	1.06671	11.069	1.04173	14.069	1.11102
						8.074	1.0224	11.074	1.08846	14.074	1.03368
						8.079	0.98373	11.079	1.09813	14.079	0.94666
						8.084	0.9515	11.084	1.11908	14.084	0.89027
						8.089	0.92491	11.089	1.17225	14.089	0.89027
						8.094	0.90074	11.094	1.20045	14.094	0.95311
						8.099	0.89752	11.099	1.18756	14.099	1.01998
						8.104	0.9096	11.104	1.136	14.104	1.07235
						8.109	0.94425	11.109	1.06188	14.109	1.17548
						8.114	0.99984	11.114	1.04012	14.114	1.19803
						8.119	1.02723	11.119	1.01112	14.119	1.15372
						8.124	1.04496	11.124	0.95392	14.124	1.1223
						8.129	1.07396	11.129	0.91041	14.129	1.11102
						8.134	1.1086	11.134	0.88866	14.134	1.04335
						8.139	1.14969	11.139	0.88866	14.139	0.94828
						8.144	1.19078	11.144	0.94908	14.144	0.90638
						8.149	1.19239	11.149	1.02643	14.149	0.89027
						8.159	1.19642	11.154	1.07235	14.154	0.93377
						8.164	1.17709	11.159	1.10699	14.159	1.00628
						8.169	1.13197	11.164	1.11586	14.164	1.10458
						8.174	1.09088	11.169	1.14647	14.169	1.1787
						8.179	1.07235	11.174	1.21092	14.174	1.19239
						8.184	1.03771	11.179	1.20287	14.179	1.15131
						8.189	0.98453	11.184	1.15292	14.184	1.12552
						8.194	0.94586	11.189	1.07396	14.189	1.10941
						8.199	0.93297	11.194	1.04254	14.194	1.04093
						8.204	0.9088	11.199	1.02079	14.199	0.94264
						8.209	0.89832	11.204	0.96681	14.204	0.89027
						8.214	0.90155	11.209	0.91605	14.209	0.90799
						8.219	0.90719	11.214	0.90558	14.214	0.93619
						8.224	0.96117	11.219	0.90799	14.219	1.00628
						8.229	1.01434	11.224	0.94344	14.224	1.07316
						8.234	1.02723	11.229	1.0079	14.229	1.16984
						8.239	1.03609	11.234	1.07316	14.234	1.18917
						8.244	1.07879	11.239	1.10296	14.239	1.14083
						8.249	1.13116	11.244	1.12391	14.244	1.11586
						8.254	1.16984	11.249	1.14325	14.249	1.11022
						8.259	1.18031	11.254	1.19159	14.254	1.03287
						8.264	1.18353	11.259	1.22382	14.259	0.9515
						8.269	1.21576	11.264	1.17225	14.264	0.9088
						8.274	1.19803	11.269	1.07879	14.269	0.90799
						8.279	1.15614	11.274	1.04415	14.274	0.91685
						8.284	1.10941	11.279	1.02723	14.279	0.9805
						8.289	1.09249	11.284	0.98373	14.284	1.02723
						8.294	1.07718	11.289	0.92975	14.289	1.12633
						8.299	1.02562	11.294	0.90638	14.294	1.19239
						8.304	0.98453	11.299	0.90638	14.299	1.13116
						8.309	0.95553	11.304	0.92088	14.304	1.09894
						8.314	0.92411	11.309	0.99017	14.309	1.136
						8.319	0.89107	11.314	1.03609	14.314	1.06429
						8.324	0.89832	11.319	1.08846	14.319	0.95794
						8.329	0.90638	11.324	1.10135	14.324	0.91685
						8.334	0.92491	11.329	1.12714	14.329	0.89027
						8.339	0.99178	11.334	1.17789	14.334	0.91283
						8.344	1.02562	11.339	1.21979	14.339	0.96358
						8.349	1.04657	11.344	1.18837	14.344	1.01998
						8.354	1.06429	11.349	1.11022	14.349	1.11988
						8.359	1.09169	11.354	1.04254	14.354	1.18273
						8.364	1.14325	11.359	0.99823	14.359	1.14647
						8.369	1.16339	11.364	0.92975	14.364	1.09733
						8.374	1.18837	11.369	0.88866	14.369	1.11908
						8.379	1.18998	11.374	0.88785	14.374	1.07316
						8.384	1.1932	11.379	0.90396	14.379	0.98695
						8.389	1.19642	11.384	0.97245	14.384	0.92249
						8.394	1.14486	11.389	1.05865	14.389	0.9096
						8.399	1.11344	11.394	1.07879	14.394	0.91202
						8.404	1.08846	11.399	1.09491	14.399	0.94264
						8.409	1.05462	11.404	1.11424	14.404	1.01273
						8.414	1.00145	11.409	1.16581	14.414	1.18837
						8.419	0.97245	11.419	1.21173	14.419	1.17628
						8.424	0.94183	11.424	1.18595	14.424	1.11022
						8.429	0.91847	11.429	1.13439	14.429	1.11505
						8.434	0.89188	11.434	1.06268	14.434	1.11022
						8.439	0.90799	11.439	1.03368	14.439	1.01917
						8.444	0.9088	11.444	1.01434	14.444	0.937
						8.449	0.95392	11.449	0.94102	14.449	0.89027
						8.454	1.00951	11.454	0.88704	14.454	0.89027
						8.459	1.03448			14.459	0.94183
						8.464	1.02643			14.464	1.01112
						8.469	1.07396			14.469	1.09491
						8.474	1.11747			14.474	1.19239
						8.479	1.15453			14.479	1.20126
						8.484	1.16661			14.484	1.13761
						8.489	1.18595			14.489	1.10941
						8.494	1.20045			14.494	1.10296
						8.499	1.2069			14.499	1.03448
						8.504	1.1795			14.504	0.94666

## Sheet: Figure 5b
Spring diameter (mm)	Elongation ratio	Spring index
1.8	38.4	4.1
2.1	44.4	4.3
2.9	51.8	5.6
3.4	53.8	6.1
4.6	58.8	8.1
6.7	60	11.5

[truncated: 7 more sheets: Figure 5c, Figure 5d, Figure 5e, Figure 6b, Figure 6c, Figure 6d, Figure 6g]
